# Supplementary material for: Oligo-painting and GISH reveal meiotic chromosome biases and increased meiotic stability in synthetic allotetraploid Cucumis ×hytivus with dysploid parental karyotypes
Source: BMC Plant Biol. 2019 Nov 6;19:471. doi: 10.1186/s12870-019-2060-z (PMC6833230; doi:10.1186/s12870-019-2060-z)
Supplement: Supplementary file 2 — Additional file 2: Table S1. Meiotic analysis of F1, S4 and S14 plants based on oligo-painting and GISH. [file 12870_2019_2060_MOESM2_ESM.xlsx]

## Sheet: F1 hybrid
cell no.	C5/H9/H10 univalents	C5 and H9/H10 homoeologous pairings	Autosyndetic pairing		cell no.	C7 and H1 univalents	C7 and H1 homoeologous pairings	H-C pairings	Autosyndetic pairing
F1 hybrids （F1-1,F1-2,F1-3,F1-4）					F1 hybrids （F1-1,F1-2,F1-3,F1-4）
1	H10	C5-H9			1	C7 H1		C-H
2	H9	C5-H10			2	C7 H1		C-H	H-H
3	H10	C5-H9			3		C7-H1		H-H
4	H10	C5-H9			4	C7 H1		C-H	H-H
5	H10	C5-H9			5	C7 H1		2 C-H
6	C5		H9-H10		6	C7 H1		C-H
7	H9	C5-H10			7	C7 H1		C-H
8	H10	C5-H9			8	C7 H1			H-H
9	H10	C5-H9			9	C7 H1		C-H	2 H-H
10	H9	C5-H10			10	C7 H1
11	H10	C5-H9			11	C7 H1		C-H
12	C5		H9-H10		12	C7 H1			H-H
13	H10	C5-H9			13	C7 H1		H-C-H
14	H10	C5-H9			14	C7 H1			H-H
15	C5		H9-H10		15	C7 H1		3 C-H
16	C5		H9-H10		16	C7 H1		C-H
17	H10	C5-H9			17	C7 H1		2 C-H	H-H
18	H10	C5-H9			18	C7 H1		C-H
19	C5		H9-H10		19	C7 H1		C-H
20	H9	C5-H10			20		C7-H1	C-H-H-C	H-H
21	C5		H9-H10		21	C7 H1		2 C-H
22	H10	C5-H9			22	C7 H1		2 C-H	H-H
23	H10	C5-H9			23		C7-H1	C-H	3H-H
24	H9	C5-H10			24	C7 H1		2 C-H
25	H10	C5-H9			25	C7 H1		H-C-H /2 C-H
26	H9	C5-H10			26		C7-H1
27	C5 H10		H9-C/H		27	C7 H1		C-H
28	C5		H9-H10		28	C7 H1		C-H	2H-H
29	H9	C5-H10			29	C7 H1		C-H
30	H10	C5-H9			30	C7 H1		C-H-C /2 C-H	H-H
31	H10	C5-H9			31		C7-H1	C-H-H	2H-H
32	H9	C5-H10			32	C7 H1		H-C-H
33	C5		C9-H10		33		C7-H1
34	H10	C5-H9			34		C7-H1	C-H-H
35	H10	C5-H9			35	C7 H1		2 C-H
36	H9	C5-H10			36		C7-H1
37	H9	C5-H10			37		C7-H1		H-H
38	H10	C5-H9			38	C7 H1
39	C5		C9-H10		39		C7-H1
40		C5-H9	H10-C/H		40	C7 H1		C-H
41	H9	C5-H10			41	C7 H1		3 C-H
42	H10	C5-H9			42		C7-H1		H-H
43	H10	C5-H9			43		C7-H1
44	H10	C5-H9			44	C7 H1		C-H
45	H9	C5-H10			45	C7 H1		C-H
46	H10	C5-H9			46	C7 H1			H-H
47	C5		H9-H10		47	C7 H1		C-H
48	H9	C5-H10			48		C7-H1	C-H	H-H
49	H9	C5-H10			49	C7 H1		2 C-H	3H-H
50	H10	C5-H9			50	C7 H1		C-H
51	H10	C5-H9			51	C7 H1			H-H
52	H9	C5-H10			52	C7 H1		C-H
53	H10	C5-H9			53		C7-H1
54	H10	C5-H9			54	C7 H1		2 C-H
55	H9	C5-H10			55	C7 H1		2 C-H
56	H9	C5-H10			56		C7-H1
57	H10	C5-H9			57	C7 H1		2 C-H	H-H
58		C5-H9	H10-C/H		58	C7 H1		C-H
59	C5 H9 H10				59		C7-H1		H-H
60	C5 H9 H10				60	C7 H1		C-H
61	C5 H9 H10				61	C7 H1		2 C-H
62	C5 H9 H10				62	C7 H1		C-H
63	C5 H9 H10				63	C7 H1		2 C-H
64	C5 H9 H10				64	C7 H1		H-C-H
65	C5 H9 H10				65	C7 H1			H-H
66	C5 H9 H10				66	C7 H1			2 H-H
67	C5 H9 H10				67	C7 H1
68	C5 H9 H10				68	C7 H1		C-H
69	C5 H9 H10				69		C7-H1	C-H
70	C5 H9 H10				70	C7 H1
71	C5 H9 H10				71	C7 H1			2H-H
72	C5 H9 H10				72	C7 H1		C-H
73	C5 H9 H10				73		C7-H1
74	C5 H9 H10				74	C7 H1		C-H	H-H
75	C5 H9 H10				75		C7-H1	3C-H
76	C5 H9 H10				76	C7 H1			2H-H
77	C5 H9 H10				77	C7 H1		H-C-H
78	C5 H9 H10				78	C7 H1
79	C5 H9 H10				79	C7 H1
80	C5 H9 H10				80	C7 H1
81	C5 H9 H10				81	C7 H1
82	C5 H9 H10				82	C7 H1
83	C5 H9 H10				83	C7 H1
84	C5 H9 H10				84	C7 H1
85	C5 H9 H10				85	C7 H1
86	C5 H9 H10				86	C7 H1
87	C5 H9 H10				87	C7 H1
88	C5 H9 H10				88	C7 H1
89	C5 H9 H10				89	C7 H1
90	C5 H9 H10				90	C7 H1
91	C5 H9 H10				91	C7 H1
92	C5 H9 H10				92	C7 H1
93	C5 H9 H10				93	C7 H1
94	C5 H9 H10				94	C7 H1
95	C5 H9 H10				95	C7 H1
96	C5 H9 H10				96	C7 H1
97	C5 H9 H10				97	C7 H1
98	C5 H9 H10				98	C7 H1
99	C5 H9 H10				99	C7 H1
100	C5 H9 H10				100	C7 H1
101	C5 H9 H10				101	C7 H1
102	C5 H9 H10				102	C7 H1
103	C5 H9 H10				103	C7 H1
104	C5 H9 H10				104	C7 H1
105	C5 H9 H10				105	C7 H1
106	C5 H9 H10				106	C7 H1
107	C5 H9 H10
108	C5 H9 H10
109	C5 H9 H10
110	C5 H9 H10
111	C5 H9 H10
112	C5 H9 H10
113	C5 H9 H10
114	C5 H9 H10
115	C5 H9 H10
116	C5 H9 H10
117	C5 H9 H10
118	C5 H9 H10
119	C5 H9 H10
120	C5 H9 H10
121	C5 H9 H10
122	C5 H9 H10
123	C5 H9 H10
124	C5 H9 H10
125	C5 H9 H10
126	C5 H9 H10
127	C5 H9 H10
128	C5 H9 H10
129	C5 H9 H10
130	C5 H9 H10
131	C5 H9 H10
132	C5 H9 H10

## Sheet:  S4 generation
Tracing the pairing of C5, H9 and H10 based on C5-oligos probes					Tracing the pairing of C7 and H1 based on C7-oligos probes					Meiotic behavior of two subgenomes based on GISH at MI									Meiotic behavior of two subgenomes based on GISH at AI
cell no.	C5/H09/H10 homologous bivalents	C5/H09/H10 univalent	C5 and H09/H10 homoeologous pairings		cell no.	C7/H01 homologous bivalents	C7/H01 univalent	C7/H01 homoeologous pairings		cell no. at MI	C-univalents	H-univalents	C-bivalents	H-bivalents	lagged bivalents		inter-genomic pairing		No. of PMCs at AI	No. of PMCs with chromosome lagging
															C	H				C	H
S4 group-1 (S4-1,S4-2,S4-3)					S4 group-1 (S4-1,S4-2,S4-3)					S4 group-1 (S4-1,S4-2,S4-3)									25	5	20
1	H09	C5 H10	C5-H10		1	H01	C7			1		2	7	11		4			32	9	25
2	C5 H10	H09			2		C7 H01			2		4	7	10		2			38	12	30
3	C5 H09	H10			3	H01	C7			3		2	7	11	2	3
4	C5 H09	H10			4	C7	H01			4		4	7	10		1
5	C5 H09	H10			5	C7 H01				5			7	12		1
6	H09	C5 H10	C5-H10		6	C7 H01				6	1	3	6	10		2	C-H
7	C5 H10	H09			7	C7 H01				7		2	7	11		1
8	C5 H09	H10			8	C7 H01				8			7	12		5
9	H09	C5 H10	C5-H10		9	C7 H01				9		2	6	10		1	H-C H-C
10	C5 H09	H10			10	C7 H01				10			7	12
11	C5 H10	H09			11	C7 H01				11		2	7	11		5
12	H09	C5 H10	C5-H10		12	C7 H01				12			7	12		4
13	C5 H09	H10			13	C7 H01				13		2	7	11		3
14	C5	H09 H10			14	C7 H01				14			7	12		2
15	C5 H09	H10			15	C7 H01				15		3	6	9		1	H-C C-H-H
16	C5 H09	H10			16	C7 H01				16			7	12		5
17	C5 H09	H10			17	C7 H01				17			7	12		3
18	H09	C5 H10	C5-H10		18	C7 H01				18	1	3	6	10		1	C-H
19	H10	H10			19	C7 H01				19			7	12
20	H09	C5 H10	C5-H10		20	C7 H01				20			7	12		1
21	H09 H10	C5	C5-H		21	C7 H01				21		4	7	10		2
22	C5 H09 H10				22	C7 H01				22		2	7	11		2
23	C5 H09 H10				23	C7 H01				23	2	4	6	10		1
24	C5 H09 H10				24	C7 H01				24			7	12		2
25	C5 H09 H10				25	C7 H01				25	1	2	6	10		2	H-H-C
26	C5 H09 H10				26	C7 H01				26	1	2	6	10		2	H-C-H
27	C5 H09 H10				27	C7 H01				27			7	12
28	C5 H09 H10				28	C7 H01				28		2	7	11		1
29	C5 H09 H10				29	C7 H01				29		2	7	11	2
30	C5 H09 H10				30	C7 H01				30		2	7	11
31	C5 H09 H10				31	C7 H01				31	1	3	6	10			C-H
32	C5 H09 H10				32	C7 H01				32		2	7	11		3
33	C5 H09 H10				33	C7 H01				33		6	7	9	1	2
34	C5 H09 H10				34	C7 H01				34	2	6	6	9
35	C5 H09 H10				35	C7 H01				35			7	12	1	1
36	C5 H09 H10				36	C7 H01				36		4	7	10
37	C5 H09 H10				37	C7 H01				37	1	3	6	10		2	H-C
38	C5 H09 H10				38	C7 H01				38	1	3	6	10			H-C
39	C5 H09 H10				39	C7 H01				39		2	7	11	1
40	C5 H09 H10				40	C7 H01				40			7	12	1
41	C5 H09 H10				41	C7 H01				41		8	7	8		1
42	C5 H09 H10				42	C7 H01				42		2	7	11
43	C5 H09 H10				43	C7 H01				cell no. at MI	C-univalents	H-univalents	C-bivalents	H-bivalents	lagged bivalents		inter-genomic pairing
44	C5 H09 H10				44	C7 H01									C	H
45	C5 H09 H10				45	C7 H01				S4 group-2 (S4-4,S4-5)
46	C5 H09 H10				46	C7 H01				1		4	7	10		2
47	C5 H09 H10				cell no.	C7/H01 homologous bivalents	C7/H01 univalent	C7/H01 homoeologous pairings		2	2	4	6	10		3
48	C5 H09 H10									3	2	2	6	11		6
49	C5 H09 H10				S4 group-2 (S4-4,S4-5)					4		2	7	11
50	C5 H09 H10				1	C7 H01	C7			5			7	12
51	C5 H09 H10				2	C7	H01			6			7	12		2
52	C5 H09 H10				3	C7	H01			7		4	7	10
53	C5 H09 H10				4	C7 H01				8	1	5	6	9		2	H-C
cell no.	C5/H09/H10 homologous bivalents	C5/H09/H10 univalent	C5 and H09/H10 homoeologous pairings		5	C7 H01				9			7	12		1
					6	C7 H01				10	3	3	5	10		3	H-C
S4 group-2 (S4-4,S4-5)					7	C7 H01				11		2	7	11		3
1	C5 H09	H10			8	C7 H01				12	1	2	6	10		3	C-H-H
2	H09	C5 H10	C5-H10		9	C7 H01				13	2	4	6	10		1
3	C5 H09	H10			10	C7 H01				14		2	7	11	1
4	C5 H10	H09			11	C7 H01				15		6	7	9	2	3
5	C5 H09	H10			12	C7 H01				16			7	12		3
6	C5 H10	H09			13	C7 H01				17		2	7	11
7	H09	C5 H10	C5-H10		14	C7 H01				18	1	5	6	9		1	H-C
8	H09	C5 H10			15	C7 H01				19			7	12		5
9	C5 H09	H10			16	C7 H01				20		2	7	11
10	C5 H09 H10				17	C7 H01				21		2	7	11		5
11	C5 H09 H10				18	C7 H01				22	2		6	12		3
12	C5 H09 H10				19	C7 H01				23			7	12	1	4
13	C5 H09 H10				20	C7 H01				24		4	7	10		4
14	C5 H09 H10				21	C7 H01				25			7	12	1	4
15	C5 H09 H10				22	C7 H01				26			7	12		6
16	C5 H09 H10				23	C7 H01				27	1	3	6	10		1	H-C
17	C5 H09 H10				24	C7 H01				28			7	12		2
18	C5 H09 H10				25	C7 H01				29	1	2	5	10	1	4	H-C C-C-H
19	C5 H09 H10				26	C7 H01				30		6	7	9		2
20	C5 H09 H10				27	C7 H01				31		2	7	11	1
21	C5 H09 H10				28	C7 H01				32		5	6	9		2	C-C-H
22	C5 H09 H10				29	C7 H01				33	3	4	5	9	1	2	H-H-C
23	C5 H09 H10				30	C7 H01				34			7	12		2
cell no.	C5/H09/H10 homologous bivalents	C5/H09/H10 univalent	C5 and H09/H10 homoeologous pairings		31	C7 H01				35	1	3	6	10			H-C
					32	C7 H01				36		4	7	10	1	3
S4 group-3 (S4-6,S4-7,S4-8)					cell no.	C7/H01 homologous bivalents	C7/H01 univalent	C7/H01 homoeologous pairings		37			7	12
1	H09	C5 H10	C5-H10							38		2	7	11		1
2	C5 H09	H10			S4 group-3 (S4-6,S4-7,S4-8)					39		2	7	11		1
3	H09	H10			1	H01	C7			40			7	12		2
4	C5 H10	H09			2	C7	H01			41	1	3	6	10		1	H-C
5	H10	C5 H09			3	C7	H01			42			7	12
6	C5 H09	H10			4		C7 H01			43		4	7	10		4
7	H10	C5 H10			5	C7 H01				44		2	7	11		1
8	C5 H09	H10			6	C7 H01				45			7	12		3
9	H09	C5 H10	C5-H10		7	C7 H01				46			7	12		5
10	C5 H09	H10			8	C7 H01				47	1	3	6	10		1	H-C
11	C5 H09	H10			9	C7 H01				48	1	3	6	10		3	H-C
12	H09	C5 H10	C5-H10		10	C7 H01				49			7	12
13	H09 H10	C5	C5-C with 45s rDNA		11	C7 H01				50		4	7	10	1
14	C5 H10	H09			12	C7 H01				51			7	12		3
15	C5 H09	H10			13	C7 H01				52		2	6	10		2	H-H-C-C
16	C5 H09	H10			14	C7 H01				53			7	12		6
17	C5 H09	H10			15	C7 H01				54			7	12		2
18	C5 H09	H10			16	C7 H01				55		3	7	10	1		C-C-H
19	C5 H09 H10				17	C7 H01				56		2	6	11		2
20	C5 H09 H10				18	C7 H01				cell no. at MI	C-univalents	H-univalents	C-bivalents	H-bivalents	lagged bivalents		inter-genomic pairing
21	C5 H09 H10				19	C7 H01									C	H
22	C5 H09 H10				20	C7 H01				S4 group-3 (S4-6,S4-7,S4-8)
23	C5 H09 H10				21	C7 H01				1		4	7	10		2
24	C5 H09 H10				22	C7 H01				2			7	12		5
25	C5 H09 H10				23	C7 H01				3			7	12		2
26	C5 H09 H10				24	C7 H01				4		4	6	9		3	H-H-C-C
27	C5 H09 H10				25	C7 H01				5		2	7	11
28	C5 H09 H10				26	C7 H01				6			7	12
29	C5 H09 H10				27	C7 H01				7		2	7	11		2
30	C5 H09 H10				28	C7 H01				8	1	3	6	10			H-C
31	C5 H09 H10				29	C7 H01				9	2	3	5	9		2	H-C H-C-H
32	C5 H09 H10				30	C7 H01				10			7	12		1
33	C5 H09 H10				31	C7 H01				11		2	7	11		2
34	C5 H09 H10				32	C7 H01				12			7	12
35	C5 H09 H10				33	C7 H01				13		2	7	11	2	2
36	C5 H09 H10				34	C7 H01				14		4	7	10		1
37	C5 H09 H10									15			7	12		3
38	C5 H09 H10									16			7	12		2
39	C5 H09 H10									17		3	6	10			C-C-H
40	C5 H09 H10									18			7	12		2
41	C5 H09 H10									19		4	7	10		3
42	C5 H09 H10									20		2	7	11
43	C5 H09 H10									21		4	7	10		1
44	C5 H09 H10									22		6	7	9
45	C5 H09 H10									23			7	12		1
46	C5 H09 H10									24		2	7	11	1	5
47	C5 H09 H10									25	1	5	6	9	1	1	H-C
										26			7	12	1	7
										27			7	12		3
										28		2	7	11		2
										29			7	12		2
										30			7	12		2
										31	1	3	6	10		2	H-C
										32	1	3	6	10	1	4	H-C
										33		2	7	11
										34			7	12
										35	1	3	6	10		2	H-C
										36	1	3	6	10			H-C
										37		6	7	9
										38			7	12		2
										39	1	2	6	10			H-H-C
										40	1	5	6	9		1	C-C-H
										41		4	7	10		2
										42		2	7	11		2
										43	1	3	6	10		2	H-C
										44			7	12
										45			7	12	2	5

## Sheet: S14 generation
Tracing the pairing of C5, H9 and H10 based on C5-oligos probes					Tracing the pairing of C7 and H1 based on C7-oligos probes					Meiotic behavior of two subgenomes based on GISH at MI									Meiotic behavior of two subgenomes based on GISH at AI
cell no.	C5/H09/H10 homologous bivalents	C5/H09/H10 univalent	C5 and H09/H10 homoeologous pairings		cell no.	C7/H01 homologous bivalents	C7/H01 univalent	C7/H01 homoeologous pairings		cell no. at MI	C-univalents	H-univalents	C-bivalents	H-bivalents	lagged bivalents		inter-genomic pairing		No. of PMCs at AI	No. of PMCs with chromosome lagging
															C	H				C	H
S14 group-1 (S14-1,S14-3,S14-5)					S14 group-1 (S4-1,S4-3,S4-5)					S14 group-1 (S4-1,S4-3,S4-5)									39	3	22
1	C5 H10	H09			1	C7 H01	C7			1			7	12		3			50	5	30
2	C5 H09	H10			2	C7 H01				2			7	12		2			24	3	11
3	C5 H09	H10			3	C7 H01				3			7	12
4	C5 H09	H10			4	C7 H01				4		2	7	11		1
5	H09 H10	C5 H09			5	C7 H01				5			7	12		1
6	C5 H09	H10			6	C7 H01				6			7	12		1
7	H09	C5 H10	C5-H10		7	C7 H01				7			7	12
8	C5 H09	H10			8	C7 H01				8			7	12
9	C5 H09 H10				9	C7 H01				9	1	1	6	11		1	H-C
10	C5 H09 H10				10	C7 H01				10			7	12		1
11	C5 H09 H10				11	C7 H01				11			7	12		1
12	C5 H09 H10				12	C7 H01				12		2	7	11		1
13	C5 H09 H10				13	C7 H01				13			7	12		1
14	C5 H09 H10				14	C7 H01				14		2	7	11	1	1
15	C5 H09 H10				15	C7 H01				15			7	12		1
16	C5 H09 H10				16	C7 H01				16			7	12
17	C5 H09 H10				17	C7 H01				17		2	7	11
18	C5 H09 H10				18	C7 H01				18			7	12
19	C5 H09 H10				19	C7 H01				19		4	7	10
20	C5 H09 H10				20	C7 H01				20			7	12
21	C5 H09 H10				21	C7 H01				21			7	12		1
22	C5 H09 H10				22	C7 H01				22			7	12
23	C5 H09 H10				23	C7 H01				23			7	12
24	C5 H09 H10				24	C7 H01				24			7	12
25	C5 H09 H10				25	C7 H01				25			7	12
26	C5 H09 H10				26	C7 H01				26			7	12		1
27	C5 H09 H10				27	C7 H01				27			7	12
28	C5 H09 H10				28	C7 H01				28			7	12	1
29	C5 H09 H10				29	C7 H01				29			7	12		1
30	C5 H09 H10				30	C7 H01				30			7	12
31	C5 H09 H10				31	C7 H01				31			7	12
32	C5 H09 H10				cell no.	C7/H01 homologous bivalents	C7/H01 univalent	C7/H01 homoeologous pairings		32			7	12		1
33	C5 H09 H10									33			7	12
34	C5 H09 H10				S14 group-2 (S14-6,S14-7,S14-8,S14-13)					34		2	7	11
35	C5 H09 H10				1	C7 H01	H01			35			7	12
36	C5 H09 H10				2	C7 H01				36	1		6	11		2	H-H-C
37	C5 H09 H10				3	C7 H01				37			7	12	1	1
38	C5 H09 H10				4	C7 H01				38			7	12		1
39	C5 H09 H10				5	C7 H01				39			7	12
40	C5 H09 H10				6	C7 H01				40			7	12		1
41	C5 H09 H10				7	C7 H01				41			7	12
42	C5 H09 H10				8	C7 H01				42		3	6	10			C-C-H
43	C5 H09 H10				9	C7 H01				43			7	12		1
44	C5 H09 H10				10	C7 H01				44	1	3	6	10			H-C
45	C5 H09 H10				11	C7 H01				45			7	12
46	C5 H09 H10				12	C7 H01				46			7	12		1
47	C5 H09 H10				13	C7 H01				47			7	12
48	C5 H09 H10				14	C7 H01				48		2	7	11		2
49	C5 H09 H10				15	C7 H01				49		1	6	11			C-C-H
50	C5 H09 H10				16	C7 H01				50			7	12
51	C5 H09 H10				17	C7 H01				51			7	12
cell no.	C5/H09/H10 homologous bivalents	C5/H09/H10 univalent	C5 and H09/H10 homoeologous pairings		18	C7 H01				52		2	7	11
					19	C7 H01				53			7	12
S14 group-2 (S14-6,S14-7,S14-8,S14-13)					20	C7 H01				54			7	12		1
1	H09 H10	C5			21	C7 H01				55			7	12		2
2	C5 H10	H09			22	C7 H01				56			7	12		3
3	C5 H09	H10			23	C7 H01				57			7	12		2
4	C5 H09	H10			24	C7 H01				58	1	3	6	10		1	C-H
5	H09	C5 H10	C5-H10		25	C7 H01				59			7	12		1
6	C5 H09	H10			26	C7 H01				60			7	12
7	C5 H09 H10				27	C7 H01				61			7	12		1
8	C5 H09 H10				28	C7 H01				62			7	12		1
9	C5 H09 H10				29	C7 H01				cell no. at MI	C-univalents	H-univalents	C-bivalents	H-bivalents	lagged bivalents		inter-genomic pairing
10	C5 H09 H10				30	C7 H01									C	H
11	C5 H09 H10				31	C7 H01				S14 group-2 (S14-6,S14-7,S14-8,S14-13)
12	C5 H09 H10				32	C7 H01				1			7	12
13	C5 H09 H10				33	C7 H01				2			7	12		1
14	C5 H09 H10				34	C7 H01				3	3	1	5	11		3	H-C
15	C5 H09 H10				35	C7 H01				4			7	12		1
16	C5 H09 H10				36	C7 H01				5		2	7	11
17	C5 H09 H10				37	C7 H01				6			7	12
18	C5 H09 H10				38	C7 H01				7			7	12
19	C5 H09 H10				39	C7 H01				8			7	12		1
20	C5 H09 H10				40	C7 H01				9			5	11		1	C-C-H C-C-H
21	C5 H09 H10				41	C7 H01				10		2	7	10		2
22	C5 H09 H10				42	C7 H01				11			7	12		1
23	C5 H09 H10				cell no.	C7/H01 homologous bivalents	C7/H01 univalent	C7/H01 homoeologous pairings		12		2	7	11		1
24	C5 H09 H10									13			7	12
25	C5 H09 H10				S14 group-3 (S14-14,S14-17,S14-21)					14		2	7	11		1
26	C5 H09 H10				1	C7 H01	H01			15			7	12		3
27	C5 H09 H10				2	C7 H01	C7			16			7	12	1
28	C5 H09 H10				3	C7 H01				17			7	12		2
29	C5 H09 H10				4	C7 H01				18			7	12
30	C5 H09 H10				5	C7 H01				19	2		6	12
31	C5 H09 H10				6	C7 H01				20	1	3	6	10			C-H
32	C5 H09 H10				7	C7 H01				21			7	12
33	C5 H09 H10				8	C7 H01				22			7	12	1	1
34	C5 H09 H10				9	C7 H01				23			7	12
35	C5 H09 H10				10	C7 H01				24			7	12
36	C5 H09 H10				11	C7 H01				25			7	12
37	C5 H09 H10				12	C7 H01				26		2	7	11		1
38	C5 H09 H10				13	C7 H01				27			7	12
39	C5 H09 H10				14	C7 H01				28			7	12		1
40	C5 H09 H10				15	C7 H01				29			7	12
41	C5 H09 H10				16	C7 H01				30			7	12		1
42	C5 H09 H10				17	C7 H01				31		2	7	11		2
43	C5 H09 H10				18	C7 H01				32			7	12
44	C5 H09 H10				19	C7 H01				33			7	12
45	C5 H09 H10				20	C7 H01				34	1	1	6	11			H-C
46	C5 H09 H10				21	C7 H01				35			7	12
cell no.	C5/H09/H10 homologous bivalents	C5/H09/H10 univalent	C5 and H09/H10 homoeologous pairings		22	C7 H01				36		2	7	11		1
					23	C7 H01				37			7	12		2
S14 group-3 (S14-14,S14-17,S14-21)					24	C7 H01				38			7	12		1
1	C5 H09	H10			25	C7 H01				39			7	12		3
2	C5 H09	H10			26	C7 H01				40			7	12		1
3	C5 H09	H10			27	C7 H01				41			7	12		2
4	H09	C5 H10	C5-H10		28	C7 H01				cell no. at MI	C-univalents	H-univalents	C-bivalents	H-bivalents	lagged bivalents		inter-genomic pairing
5	C5 H09 H10				29	C7 H01									C	H
6	C5 H09 H10				30	C7 H01				S14 group-3 (S14-14,S14-17,S14-21)
7	C5 H09 H10				31	C7 H01				1			7	12
8	C5 H09 H10									2		2	7	11
9	C5 H09 H10									3			7	12		2
10	C5 H09 H10									4		2	7	11
11	C5 H09 H10									5			7	12		1
12	C5 H09 H10									6	1	1	6	11		1	H-C
13	C5 H09 H10									7			7	12
14	C5 H09 H10									8		2	7	11
15	C5 H09 H10									9			7	12
16	C5 H09 H10									10			7	12		2
17	C5 H09 H10									11			7	12		2
18	C5 H09 H10									12			7	12		1
19	C5 H09 H10									13			7	12		2
20	C5 H09 H10									14			7	12		1
21	C5 H09 H10									15	1	1	6	11		1	H-C
22	C5 H09 H10									16		1	6	11	1	1	C-C-H
23	C5 H09 H10									17			7	12
24	C5 H09 H10									18			7	12
25	C5 H09 H10									19			7	12
26	C5 H09 H10									20			7	12
27	C5 H09 H10									21			7	12		2
28	C5 H09 H10									22			7	12		1
29	C5 H09 H10									23			7	12		3
30	C5 H09 H10									24			7	12
31	C5 H09 H10									25			7	12		2
32	C5 H09 H10									26		2	7	11
33	C5 H09 H10									27			7	12		1
34	C5 H09 H10									28		2	7	11
35	C5 H09 H10
36	C5 H09 H10
37	C5 H09 H10
38	C5 H09 H10
39	C5 H09 H10
40	C5 H09 H10
