# Supplementary material for: Oligo-painting and GISH reveal meiotic chromosome biases and increased meiotic stability in synthetic allotetraploid Cucumis ×hytivus with dysploid parental karyotypes
Source: BMC Plant Biol. 2019 Nov 6;19:471. doi: 10.1186/s12870-019-2060-z (PMC6833230; doi:10.1186/s12870-019-2060-z)
Supplement: Supplementary file 3 — Additional file 3: Table S2. Location and sequence information of C5- and C7-oligos. [file 12870_2019_2060_MOESM3_ESM.xlsx]

## Sheet: C7-27392
chr7:1-20704262:20-65	CGCATCCTCGAGCGCGTTCTTGTGCAGAAAAAAACTTTGATATTA
chr7:1-20704262:360-405	TCCATTGGAAAGAAAAAGTAATTTGGGCTACGAAAATAACCACTG
chr7:1-20704262:680-725	TTCCTAACCTTCAATCGCGGGGCTTATCATCGGCTAAAGAGGTTG
chr7:1-20704262:1130-1175	CAAAGCAAACACAACTAGGTCCTTTGGAAGAAAAGTATTGCCGGA
chr7:1-20704262:9890-9935	GTAGTTATCTGTGGATTTTCGAGATTTTTTTGACAAGGTTAAAAA
chr7:1-20704262:10900-10947	AGGTGGAAGAATTAGTTCACACGTTATTTTTTTATTTATTGTTTTGG
chr7:1-20704262:11210-11257	tgttggtgtacttaatgattcattttgtacattattaattagaaaga
chr7:1-20704262:11520-11565	GCAGATGGAAATGAATGGATGCAAGAAGATGAAAACATAGCAGTA
chr7:1-20704262:11820-11867	ataactactaacctaatataacataattgtagcttctgttggttatg
chr7:1-20704262:12240-12287	tttttttttcaaactattatttagttgtttcaaatataaaagatctt
chr7:1-20704262:12600-12647	aataatacaattaaggatatgtaagtatttaggaacatctttttaaa
chr7:1-20704262:12940-12985	TTGATTTGGACCCGTCTTTGGATTTGATATCATAAACCAAATAAA
chr7:1-20704262:13240-13285	TATTCCCATGGATATTTAGTTGGAGCATATTATAAGAAGTTGCCA
chr7:1-20704262:13560-13607	catatatttaaaaagatgtatttgttgtgctttacaaatgaataaaa
chr7:1-20704262:13890-13937	tcaagttgttttcagataaaaatttgttccatttgttatataatatt
chr7:1-20704262:14230-14275	TCGACAAAAATTTGTCGGCAATAGTCACCAAAAAACGGTCATCGG
chr7:1-20704262:14530-14577	tattaacaaacattggcctatagcaataaccaattaaagattaaaag
chr7:1-20704262:14850-14895	CAACCATCACAAAAATTGTCAATGAAAGTTTGTCGACAATAGTCA
chr7:1-20704262:15150-15195	GCGGTTAGGGAGAAAAACCATAACCAAAAGTTGACCACCAACTGA
chr7:1-20704262:15470-15515	GAAGATTGGCCAAAAGACAGTAGAAGAAAATTGGCTAAAAAGAAA
chr7:1-20704262:15780-15825	CTTTCTTTCAAAGTACAAAACCCCAATTACAAAAGGCAAATAATT
chr7:1-20704262:16100-16145	TATCCATATTCTTTTTAAGTTCTTTTTTTCCCTTTGTTTTGCCAA
chr7:1-20704262:16410-16455	GATACGAAACGAGGTAATTTATACATAAGATCACCGTTAATCTCA
chr7:1-20704262:16730-16777	taactttcaaaagttttaaaaagacacttcaacaattaacaatttct
chr7:1-20704262:17030-17077	tttttaatgatttgacctaattaatattaaagagtttagacagggga
chr7:1-20704262:17330-17377	catttgtcacaatgaatcgagagtataaaatgaagtaaatttattga
chr7:1-20704262:17650-17695	AAAGGAAGAGGAAGAACCATTTACTCTCTATTCTACTTGTAATGC
chr7:1-20704262:17980-18025	GTGGATCTCAATAGAGTACATCATGGTGATCAGGGGCTATACTTG
chr7:1-20704262:18290-18337	AAATTTTCTGTGTTATTCCTAAAAACTGTATCTTGTTTGTCACTATG
chr7:1-20704262:18630-18677	gtgattggttcatacctatcaaaattaatagataaaggatgaaaaaa
chr7:1-20704262:18940-18987	tataattattttgaaagatattgtatgtttttggaaagataaaaaga
chr7:1-20704262:19280-19323	ccaagtgtcgcccattgaggcaaagcgtcactccttctagccg
chr7:1-20704262:19590-19635	AAGCCACCATCTAGTTACGCCACTCCCCTATTTTGTTAAGTAAAC
chr7:1-20704262:27120-27165	TCAGTCTAGTGTCCTGCTTGAAAGAAAGTTTAAGCAGAAGCAATA
chr7:1-20704262:27530-27577	cataaataaagctaataattccccttagtctagtctcacataaaaca
chr7:1-20704262:27860-27905	AACATTCTCAATTCAGTCAATATACTTTACCACTTTCGTATAGGG
chr7:1-20704262:28200-28245	AGAAACCAAGAAACCCCACAATTTGTTTTTACCCAAGCAGAACCG
chr7:1-20704262:28560-28603	TCGACGGAGGAGGTTGAACAGAGAAGAAGAGAAAAAAGGGGCC
chr7:1-20704262:28970-29015	AATAACTATGGGTAATGAGCTCTTATAACATCCTCTCTCTCTCGT
chr7:1-20704262:29310-29355	AGAGTTACACTTTACTTATCTTCACAAATTCTCATAGCAAACTCC
chr7:1-20704262:29640-29685	TCAAAACGCCTATTGTTATCGCATAGCTTCATAATACTTTTCCTT
chr7:1-20704262:29980-30027	attaatcataaaatccttaactatgtgattaatatgtcatgaataaa
chr7:1-20704262:30280-30325	TCAAACTTACCCCAAAGTTGAGTTGAGAAATCAACCTTAGTTGGG
chr7:1-20704262:30610-30657	ttatcaagacttgataatttttatacagctcacattgaaaaatattt
chr7:1-20704262:30950-30995	TTTTGTACCTTGTGTTCGTAGATTGAAGGCGCTCTGCATATTGTG
chr7:1-20704262:31270-31315	ATGTCCATGCAAAAGTGTATGACTAACTTAACGCCGAAGTCATTA
chr7:1-20704262:31620-31665	TTCTAGCCATGTTTGCTTCGTGGACATACAAAAATTATTTCTGCC
chr7:1-20704262:31920-31967	tacttttcgatcttgtttactttcatatctttacttttatacacatg
chr7:1-20704262:32240-32285	CTAGTTAGTTGCATTGTTCGGGTGCGTTCTAATACTTATTTTTCC
chr7:1-20704262:32560-32607	gagagggttagaatctaaaatttattggttagtataataatagtctt
chr7:1-20704262:32860-32907	acatatacaccaaatttaacaaagtttttataaataatagaagtacg
chr7:1-20704262:33250-33297	tttagaacttagaaaactcttctcattcctaaccttttataaaaatt
chr7:1-20704262:33550-33597	acaaaaattgaccactaataagagtttttaagatagagactaaattg
chr7:1-20704262:33880-33925	ATGCGTCAACATCGATGTTAGCATTGATATAACACTCGGAGAAGA
chr7:1-20704262:34190-34235	CTGTTCAATACTAAATATGTCCCAACAAATTTTGAGGGTTCAATG
chr7:1-20704262:34510-34557	aatgtgggccatatataaatcattaaattatagattcccaaattcaa
chr7:1-20704262:34810-34856	TCCTAATTATTATTGTTATGTGTTTTTTCAAAACACTTCGTTGTCG
chr7:1-20704262:35130-35175	TAATCCAAGAAAAATGAAACCAAATTAAAGAGGTACCATGTTAAG
chr7:1-20704262:35430-35475	CATTCCCATCCCAGTATCCTCAATGGAGTAGAATGCTAAAACTGA
chr7:1-20704262:35740-35785	AGGTGTCTCTTCTTTCCCACAAATCCCATTCAGATCCTTTTTCCT
chr7:1-20704262:36070-36115	TCTGGAGGATGTTAAGCATATTGAGTCGGGCAAAGTTCCTTTTCC
chr7:1-20704262:36420-36467	tatatgagaaataagaaacaatttaaatgagagttgaaatgtaattt
chr7:1-20704262:36740-36787	gtattaaagtattgatataattaaatatatctgttttcctttgacct
chr7:1-20704262:37080-37125	ACGACTTTTATATGTCCAATAATTCTACTCCACAGCTAAGTATCA
chr7:1-20704262:37380-37427	aaaatgttatcgagagaaatataaaaaagatacttatttgtaagact
chr7:1-20704262:37700-37747	aaacatgttttaattttcaaagtcttttcttaaacattttttctaaa
chr7:1-20704262:38020-38065	TGCATGACAGACTCATGAAGCTGTATGTAACACTCAAAAAAATTA
chr7:1-20704262:38350-38397	attaaattggtgggacttaaaaggatttttgagtaattatatatatg
chr7:1-20704262:38840-38885	TCGTCATCGTTTCGTCAACCATTTACCTCTGTCTCAGTCTAAGCC
chr7:1-20704262:39140-39187	tagagatttggctaaatttaaatgaaagatttgatatgtggattttt
chr7:1-20704262:39440-39485	TAGAGATGACTGATACGACTACATAATGGCTACATAGACAACTCT
chr7:1-20704262:41780-41827	atcatttccttcataattattcttaattatgagtaaataaattaaaa
chr7:1-20704262:42430-42475	TTGAAACGACGAACGTTATATGTTTTGGAAAGATGGATTTTGAAG
chr7:1-20704262:43220-43265	AAGAGATTCAACTCTGAGAGATTAAAGCCGAAAAATAAAATGCTC
chr7:1-20704262:43520-43567	tataattttggcgggataaataatattaatttctattttccactttt
chr7:1-20704262:43820-43865	ATATATTTGACTAACCTTAATTAAGGATGGCAAAGGGTTATTCCA
chr7:1-20704262:44200-44247	atatatttcttgtactagtctactaaataaaatgtttatattcttga
chr7:1-20704262:44590-44637	gacttttaaatttgctacttttaaaattttaaaaatatagtgacatg
chr7:1-20704262:44900-44945	TTAGTTAGCTTTATATTTTTCTAAGGAACTTGTTTTTGCTGTTGT
chr7:1-20704262:45200-45247	ttatccattattaattaaaagggttgtcacagttgattattaattta
chr7:1-20704262:45500-45545	AGAACTAAATAGAGTCTAACACAAATGACATAAAAATGGAGGGAC
chr7:1-20704262:45820-45867	acttcttttttagtcctttcttttttctctaaccctttaattatcat
chr7:1-20704262:46140-46185	CCTTATCGAAGATCTACGCGATCAAGTCATTAAGCATTGATGGAA
chr7:1-20704262:46450-46495	TTGGTTTGCATTAGTTGTATTTTCGAGAGCTTAAAAAGTGCTACA
chr7:1-20704262:46770-46815	AAGAATAGAAGAAGCAAAAAGCATATTATGTTTGTCTTTTTGTGC
chr7:1-20704262:47080-47127	ataaaatttgctatagattgtaagtattttgtaaaatttgttgtttt
chr7:1-20704262:47380-47425	GTGGTTGTCGAGCCGAACATTTCTTCTTGTCTTCTTAATCACTTG
chr7:1-20704262:47770-47816	CTTAGTTTTGATTGGGTTTGATACCCATTAATTATCTATTTTGTCC
chr7:1-20704262:48070-48115	AATCTCCAGGTAAGATTTTCCTATTAGATCTTATTTTGGAAGTTG
chr7:1-20704262:48410-48455	CTCAATTATAGGAACTTCAAAGTTAAGTCTGCCTAGCTTAAGGTA
chr7:1-20704262:48750-48797	cattatctataataaagataatcaataatggtccaataataagtgtc
chr7:1-20704262:49280-49325	CAGCGATGATAGACTGCTTTGCACTTTTCCATAAAATTGGTCCTT
chr7:1-20704262:49590-49637	aatagatacataaggaatggtttccatatgatttatttccaattcat
chr7:1-20704262:49910-49957	acatatagaacaaataaacttactcccacttatctttaggtatatac
chr7:1-20704262:50220-50266	GAAAAGGTCTCTTTGTAATCAATACCATTTTTTTGAGTATAACCTT
chr7:1-20704262:50550-50595	TGTGGATTGTTAAGTGAGTCAATAACCACAGGAGCAACAACTTGA
chr7:1-20704262:50880-50925	CTTCCTGTCCATAGTTCAAAAGGTATCTTTGAAATCGACCTACTA
chr7:1-20704262:51210-51257	ctaattgtcttttaacttcatttataaatacctttagggcatctatt
chr7:1-20704262:51520-51565	TATGTGACCCAAACGTTTATGCCACAAGTAAGCAGACAATTCATT
chr7:1-20704262:51840-51885	AACTGGAAATTTGACTCTATTTTCCATAAAGATGAATCTCTCACT
chr7:1-20704262:52140-52187	gtgtcaagtacaaattgatgtattattatccattatgaattgaagaa
chr7:1-20704262:52450-52495	TCGCCTAGCTACTACATGTTATGAGAGTTGACATTAACCACTGTC
chr7:1-20704262:52780-52827	tacaattcaaatttcatccttaggcatttacatatcatatggaaaat
chr7:1-20704262:53120-53167	tctattccaaattacacaataagaatagagcattttattacatatcg
chr7:1-20704262:53460-53505	ACAATTAGCTAGCTTCTCTGCCTAACTCCTTAGCCAACAGTTTCC
chr7:1-20704262:53810-53855	TACTTCTTGGTGAAGTGACCTCAAAACTCATAACAGTTTCTCACG
chr7:1-20704262:54110-54157	aaattatgaattctatgagttcttggattttgatccttttaatttat
chr7:1-20704262:54430-54475	TAGAGATGCTCTCTCCCAGTTTTTTATTATCTTCAAACTCTTGTT
chr7:1-20704262:54750-54795	GAGTGAGTTTCAACTACTCATAGCTTGCTCCTAAAATTACACGAG
chr7:1-20704262:55050-55095	ACACTTAAGATTTGGTAACTCAGTTGAGTTCGATGACATAACACT
chr7:1-20704262:55370-55415	CTCTTCATTTCAAGAACAAATGTTACGCTCCTCACAAGGACAAAA
chr7:1-20704262:55670-55715	ATATAATAACCATTCTATAATAAAAAAGGCATTGGGTTTTGGCCT
chr7:1-20704262:55990-56035	TGCCTTTTGCAGCCAATTGTTGGACCACATATGTATAGCCCACAG
chr7:1-20704262:56320-56365	TGAATAAAATTCATCCTGCGGTAATCTCGAGCGTAGCAGGCCACG
chr7:1-20704262:56640-56686	TTGTTATATACTTGGCTATCCTTGATTCTAAGTATCTGTTTTGTTT
chr7:1-20704262:56950-56997	attttgatactaattgtaatagatatttcttattaatttttaggctg
chr7:1-20704262:57560-57607	tatatagtatgttttgtttctccggttgtaattattttgtttaatga
chr7:1-20704262:57960-58007	ttttaaatgttgctatatcctaaattattattcctaaaatagtcatc
chr7:1-20704262:58290-58337	ttatattatactcaaatacaactaattggaaacatatacaacaatga
chr7:1-20704262:58610-58657	gtaaacatatatctagtagatggtcatacatgtgattattatcaaat
chr7:1-20704262:58910-58955	TAGATTCCAAATTCTAGTTCCAATATTGTGCTTGAGACGTTGCTC
chr7:1-20704262:59220-59265	CAGCTTCCAATGACTTCCTAGTGAACATTTTGTCCAACTCGACAA
chr7:1-20704262:59530-59575	AGTGAACACGTTTACGATTATTTGAAAAGATTCTGTAGTACTGTG
chr7:1-20704262:59840-59887	ataggtaacaaaaaagaggatataaaaaactttttataacatttctc
chr7:1-20704262:60140-60187	taattaaattcaacaataaatagaatctagcttgagtgttacacaat
chr7:1-20704262:60440-60485	ACACCCTCGTGACTTTACTTCTATTACCATTTCAAAAGATCTCAT
chr7:1-20704262:60760-60805	CGAGGTTGTACTACATCTTTGATCGATACCTAAGGGTCATACAAG
chr7:1-20704262:61080-61125	CAGACAGTCAAGTGTACTAGGGATAATTTTAAACTTGTTTAAAGC
chr7:1-20704262:61390-61435	AAGTAAAAAAACGAATAGGAGATTCAACCAGTTGATTAAGGTAGG
chr7:1-20704262:61690-61735	CATACGACTACATCAAATAGGAAAAATCCTAAGAACTCAAGCTGA
chr7:1-20704262:62020-62067	aagaaatgtatagtatatttcaaaatcaatgtagttttaagaaaact
chr7:1-20704262:62330-62375	ACTGTAAAAACATATTCTACAACAACCACACGAAAACAGCTCCAA
chr7:1-20704262:62660-62707	ctgttactaattaattaaatataattcgaggttaggttctatataaa
chr7:1-20704262:62960-63007	tagttttcaaagaaaaaagaaacttgagattaaacatcatgtgttat
chr7:1-20704262:63270-63315	GCTCAACTGGCATTTGTATCTTCCTTTGGATAAGAGATCTCGGGT
chr7:1-20704262:63600-63647	gacattatagaaaatattaggtgacaattactatacaaactatgatc
chr7:1-20704262:63950-63997	tttatccataattattagaatgtctaataattatggataaatataaa
chr7:1-20704262:64260-64307	acattcaaaatttgatccaatcattacatgaataaatttgatttatt
chr7:1-20704262:64560-64605	TTCGATATTCAGATTACGTAATTTCTGGTTGCTAGTAAACCTAAA
chr7:1-20704262:64870-64917	atattaagatatatagaaaaataaaaagcctttataagctttctaaa
chr7:1-20704262:65170-65217	agattcttctattaattgttcagttttattgatgaatttatgtatat
chr7:1-20704262:65490-65537	caaatatcaatacttagaaaaattaataatttttatcgggtagttat
chr7:1-20704262:65810-65855	TTCCACAACCTTTTGTAAGCTATTTTAGACCCTTTTCTTTGTCTG
chr7:1-20704262:66150-66195	TACTCAGCAATAATTATAATTTCCTGCAATCATATGCCAACGATT
chr7:1-20704262:66460-66507	gcaataaaattcaaaaaataatttcctaaacgtaaattctcagtaac
chr7:1-20704262:66800-66847	tattaaattaaagataaagagattgaaacttcacaggttgagttctc
chr7:1-20704262:67130-67177	aaatcagacgaataatgtttacttttgaatttgctatttttgaacat
chr7:1-20704262:67450-67497	tgatatcaatataattatacataaatctaattcaaagttttcaagaa
chr7:1-20704262:67750-67797	acacctataagaatataagtgagtacgcagattagttataagtaaaa
chr7:1-20704262:68060-68105	ACACTCAAATTTCTTATAATTGGTCCTTTCCAAATAATTCAAAGC
chr7:1-20704262:68360-68407	tatttgtaagatttagatgctttcgtgatattaatagttaggaatac
chr7:1-20704262:68680-68727	ttcataacattaaaatcacgaaaaattctggtgaaataacaaattta
chr7:1-20704262:69000-69047	caaattgttttcacgtttgatttaatacatgaagaattttttataaa
chr7:1-20704262:69310-69355	TTAGAGTCAAACTTACGTACACATTCTAGCTCCCTCTACATAACC
chr7:1-20704262:70170-70217	ttgtaatttcttcatcccttattattacgtaaatagaagctttagat
chr7:1-20704262:71230-71277	ttcctattacaactatttatgaaactgattgacaatgaaagttctaa
chr7:1-20704262:75390-75435	GTAGACCACTTTTCTACTAGGACTCCCATATGAGAAAAGTTAGGC
chr7:1-20704262:75710-75755	TGGGAAACTACAACCAAACGTGTTCCAAGTTGTATAACGTAGTTG
chr7:1-20704262:76010-76057	tacatatgtacatatgttcactctctttataataacatcatttgatt
chr7:1-20704262:76310-76355	TGTCTAGGAAACACATATCATCATACTTGTGAATACCAATAAACT
chr7:1-20704262:76630-76675	ATTACCCCCACCTATGGGAAAAAAAATTCAAATAGGCCGCCATAA
chr7:1-20704262:76930-76975	GGACTGTAACGCAAAACAAGGCCTTTGAGAAGGCATTGGCAGTTT
chr7:1-20704262:77250-77295	TCTAATATATTTTGAAGCCTACAAGTGAAACGAGAGTGTTAAGGT
chr7:1-20704262:77560-77605	CGTTTCGATTTTCGTGTTTATACGTGATAATATGTAGTTAGGAAT
chr7:1-20704262:77860-77905	TTTCAAACGAGGTACCCTAATTATTTTTCATGGAAAAAGAAAAAC
chr7:1-20704262:78160-78205	AGCTGCACCAATCCCTTAGCATTGCCTCTTCACAACCCCAATAAA
chr7:1-20704262:78460-78507	tgatatctaatattatgatttgtgttaagctttaaagttattggtta
chr7:1-20704262:78770-78817	CATTTGGGCTCTCATGGAAATTTTAGTTTAATTAACGAATAAAATTG
chr7:1-20704262:79070-79115	TTAACTAAACTATCACATTCTTGAACTCTGATCATCATACCTCAA
chr7:1-20704262:79370-79415	CCTCATGAGTCAGCTGAGACTTTTCTTTCTTTAGACTTATTTGAT
chr7:1-20704262:79710-79755	TTTCTTATATTTTCTTACGTGCTAGAAGAAGAAGAGGAAAAATGG
chr7:1-20704262:80030-80075	GGGACAAAACCCTCTCAATTTTACAGTATAAATAATCAGAAAAAT
chr7:1-20704262:80360-80405	AAACAAAAGAGGTGGACTCTTTTTATAGGTTTGGAACCACCGACT
chr7:1-20704262:80690-80737	gattatattgcttgtgttgtaattgatcattacaatgttatgactga
chr7:1-20704262:80990-81035	AATCCTAGCTTCAAGTATTCTTGAATAGCTGTTCGATCTCTTATG
chr7:1-20704262:81290-81335	GGGAGTGAGACTACATTAACAATCTCCCCGTACCAACTTCCTTTA
chr7:1-20704262:81620-81665	ATAAATTTAAGATGGAGAAACAGATGCAGCAATATCAAACACCAA
chr7:1-20704262:82180-82227	tgttgctatatccttaattattattactaaaatagcaatcaattaca
chr7:1-20704262:82490-82535	GATGTGTCGTTGCTATAAAAGCAATCCCATACATTGCAACAACAA
chr7:1-20704262:82810-82857	atttattttcaaaatgaatttaattgaatcaaccttctgtagattat
chr7:1-20704262:83140-83185	TCCAAAATTTGAATTTAAAATGATATTTTCCCCTAAAATCGTGCA
chr7:1-20704262:83630-83677	gtgtttttcttaacatagttacaatattaataaggctaaagattcac
chr7:1-20704262:83960-84007	cacgatctttatattttaaactatttatgaaaattttattaaataat
chr7:1-20704262:84730-84777	aaaactggtaaaaagattaacatatagattttcgaactttctaatat
chr7:1-20704262:85040-85085	AGAGTGTGAAAGTATCATTTTCACTTCAAAAGGCAAGTTCAAAAT
chr7:1-20704262:85370-85415	AACATTAAAATGTGTGAGTGAAACATTTCACTCTCAAAATAACCT
chr7:1-20704262:85680-85727	ttctctcattcttgttcaaatacatatatattacgatatgattatgt
chr7:1-20704262:85990-86035	TAATGTTTGATTCAACCAAAACCAAAACAACTATTACAATGAAAC
chr7:1-20704262:86290-86336	CCAATACCTTAGGTGCATATTTATAAAAGAATTTCCAGAAAAAGAA
chr7:1-20704262:86590-86637	TCGAGATTAAGTTCTTTGCCCATATTTAATTAGTTCTTTTTAGATCA
chr7:1-20704262:86930-86977	attacatgattactattttatactaattattacttttacgtagattg
chr7:1-20704262:87250-87295	TATGATATCTCTAACGGTGAATAAATTTCTCACAGAAAAGAAGCT
chr7:1-20704262:87930-87977	tgaaataagatattttgatatattagaattttttcaaatttcaacac
chr7:1-20704262:88260-88305	TTTGGAGATTTTATCATTCACTTTCAAAGTTTTGTTCGTCCTTCA
chr7:1-20704262:88570-88615	TTTACACAAAGAAGAGGGAGAGACAAAGTCTTGAGTTGTGTATTG
chr7:1-20704262:88920-88965	CCCAACAACCCGAACAACTCGACTACTCAAATTCATATTAGAAGG
chr7:1-20704262:89270-89317	ttttagttctcaaattcaaactactatttccacttccattttaaaat
chr7:1-20704262:89600-89647	aataaaaataaatcaacacattgtaactttatctttcatctttgttt
chr7:1-20704262:89920-89967	ttatttaaatccttttgataaaagcgatttaaatattgcattgcatg
chr7:1-20704262:90230-90277	aaaatcaataaatcaagaaattgaattataggtgcaaaatatttaaa
chr7:1-20704262:90600-90647	tgtgtggatttatggatatgatttcataatgtttttgaaatttaacg
chr7:1-20704262:91040-91087	ctttctttaatgtgtattttgacttgaatttgatttcaaataatttt
chr7:1-20704262:91550-91595	AGAAATATCAAGTGTATCAAAAGGTGTATTGGGTTTATCAGACGT
chr7:1-20704262:91890-91937	tttgtataatcattgcataaatattaataacacaagtagcctatttc
chr7:1-20704262:92210-92257	taacccttattatttttccttgctttatgtactctcctttcttatat
chr7:1-20704262:92520-92565	GTCTTTTGCACACAAAGGGATGAACACCTTGGATAAAATGCCAAA
chr7:1-20704262:92860-92907	gaaataataatactcaatattgcagctctttgtgttctgaaagtatt
chr7:1-20704262:93170-93215	TTTCAACATGTTGCAGTCTGCAGTCCATTATTTTTGTGAGCTTGA
chr7:1-20704262:93500-93545	TGTTGAACTTGTGGGCATGAATATAGTCTTTTTGTAACTCAGAAT
chr7:1-20704262:93800-93847	aaaacaaagcaaactagtatttcttttcttttttgctttttcatttt
chr7:1-20704262:94130-94175	TTAGGGACTTTTCAATTCATTAGAGAGGAAATTTGAATTATCGTC
chr7:1-20704262:94430-94475	AAGGCCTATTGCCATGTGGTTAGGATTTTTCAGAAATGGAAAAAT
chr7:1-20704262:94780-94825	TCATTTTCTACATCGTTACTTTTATTCCTTATGTGCACATAACAA
chr7:1-20704262:95100-95145	GCACTTAGTTTTCCCTTTTCAAATTTTGAGAGTAATCCTTCTTAA
chr7:1-20704262:95430-95475	TTAAAAATTAAACTTTTTTCGACGTCATTAGTGAAACGTCGAGAA
chr7:1-20704262:95800-95847	tcttttattctaagtatccagacatttcttattaatttatgttttca
chr7:1-20704262:96180-96225	ACTTATGAGTCGAGAAATCCTTTCTCGATGTTTTTGCTATTTCTT
chr7:1-20704262:96510-96555	AAATTTCCCTTTCTATCTTAGGTAGGGTTTCACACCAATGTTGTG
chr7:1-20704262:96830-96875	CCATATACATTCTCGGTTAGCATCAAAATTGTAAGAATTTTCGCG
chr7:1-20704262:97280-97327	taataacataatatcttataatatttcattcttatcattttaggaaa
chr7:1-20704262:97640-97685	GGGTCTTTAAATAGGGACCCTGTCATTTGAAACGGAGGAGAGAAG
chr7:1-20704262:98030-98077	tttttttttcttttaaatcttgtatgcattatattaatgtattacaa
chr7:1-20704262:98430-98477	tttaatatattaactatttaaatctaaataaaaaaaatcatgccaga
chr7:1-20704262:98820-98867	aatttgactaattaattgaaagagagaagcccttaaatcactatatg
chr7:1-20704262:99770-99817	acactatttgatctcatgataaagaacatattttttttattatgtgg
chr7:1-20704262:215130-215175	ACCGAGAAAATGTCATTGCTGTTTAAATTCCACATAGGTCTGTCG
chr7:1-20704262:215850-215895	GCGTATTTCCAATTATTGATTTTCCTCTGGAATTTCCCAGTAATT
chr7:1-20704262:216170-216217	tgtttcttattgaaacttacacctttaatcaagttatctttttccaa
chr7:1-20704262:216520-216565	TGCAATCAGAATGGCATCAAGAATATGTCTGCCTTTGACGAAAGC
chr7:1-20704262:216870-216915	GCGTTATAAATCTCCTCCTCAGTAAACGATTTGCATAGGCCCTCA
chr7:1-20704262:217550-217595	GCAGTCTTGAAAAGTGGGGTTCAAAAATAGATTCCCAATTTGGAG
chr7:1-20704262:217870-217917	CAGTGAGAGTTTATTGTATCTTTGGGATATGAAATGTTAATAGAGAG
chr7:1-20704262:218190-218235	GACTATTTTTCCCCTTTTTCATACAGAATCATTACATTCTCATCA
chr7:1-20704262:218530-218575	CCCTTCCATATCGAAAATTTCTTTTTTTGTTTGACTCTGTTTTCC
chr7:1-20704262:218950-218995	ATTGCATCCTGTTTTTTTATGGTTTTTTGCCGGTCACTATTCTGA
chr7:1-20704262:219270-219315	TGATATCTGCCTCAAAGAGATCGAGTCTGTCTTTGGTAATTTTGA
chr7:1-20704262:219690-219735	CCCCAGTGGGAGTCTCTTCTTTTTTGTTACTAGAAGGAAGAATTT
chr7:1-20704262:220030-220075	CCACAGGCAGTTATCCTCAAATCTTTTTTCAAGAAAGAATCTTGT
chr7:1-20704262:220330-220376	TAGAAGAGGTTGAAATAGTATATGTTTGAGATGATATGGAGATCTT
chr7:1-20704262:220670-220715	GACATTGCACACATATTGAAGGAGAAGGGAGAGCAAGAATCCGAG
chr7:1-20704262:221010-221057	atctaaatggtttaaaaaatagttttatgaaagatgcaatacatcaa
chr7:1-20704262:221450-221497	atttgcaaattatttaaaatgttactatatacttaaatattttaaat
chr7:1-20704262:221760-221805	AAGCAGAGTCCTAGTCGTCGGAAGCACTGGCTACATCGGTAAATT
chr7:1-20704262:222080-222125	TTTTATTTTGATAATCTGTGTTGCAAGAAGTGCTGTGCTGAAAGA
chr7:1-20704262:222380-222427	ctttgatcaatctcaatagacgaaaatttttttgaaggtagattaaa
chr7:1-20704262:222690-222737	gtcaaatgaattgtgaattttggatcatttctatatcttgatgaaaa
chr7:1-20704262:223020-223067	ttattataaatctttaatatgataagttatataaggtatattatacc
chr7:1-20704262:223350-223397	tattgaactttacttatggggctactttcaaattatatattcaaatt
chr7:1-20704262:223680-223725	ACGTCGGGAACCATGTCGAGAGACGTATTCTCAATGCTAAAGTGT
chr7:1-20704262:224030-224077	aatcttcattcatattatttttttaacaaatagaaaaacgttaaaac
chr7:1-20704262:224360-224405	CGTGCATTTCTTGAGTCATGAACTGCTACCACCCTTCCACGACTT
chr7:1-20704262:224660-224705	ATCCAACCTTTTTCCATCGCTAAAGATCTAAAACATAAATAAGTT
chr7:1-20704262:224970-225015	CAATAACTGCATGATCGCCAAATTCATTTTCAAACTCACAATAAG
chr7:1-20704262:225300-225345	AACCAAAAATAAATAAAAACAGAAACTTACAGGCGAGGGACGAAC
chr7:1-20704262:225620-225665	CTTCGTCTCCCATTCTCACTCTCTTTTTCCCTCCTTTTTGGCTAA
chr7:1-20704262:225950-225995	TGACGGGACGTCGAGAATGGTTCAAGCATTTTTAACATGTGACTA
chr7:1-20704262:226250-226295	ACGTATGAATCGAGGTAAAATCAATATAACACTTAGTACACTCTC
chr7:1-20704262:226560-226605	ACTTTTTCCAGAAAAACTCAATCCCTTTTTGTCACATCTGGATTT
chr7:1-20704262:226860-226905	CTTCTACCAAATGGAACAATCATCTCAAGTAGATTCATCTGCAGC
chr7:1-20704262:227410-227457	ctaaattagtgttagtatcctaacagatacttcatcatcagaaaaag
chr7:1-20704262:227740-227785	CTTAGTCAGAAGCGCACTAGACTTGACTATGCTTTCTTCACTAGC
chr7:1-20704262:228070-228117	aaattgaaaattaactcatcatcaaacatttttagggttgaattttg
chr7:1-20704262:228370-228415	TAGCATCACCTTTCTTTTTCCCAAAGATTTTGAAAAACCCACAAC
chr7:1-20704262:228680-228725	GAAAAGGTACATAGCTAAGTTAACCCCAACAATACACTACTTTTT
chr7:1-20704262:229020-229065	ACATCGTTACAATTTGGCTATGTAGTTATTAAGAAAGCAAGAAAA
chr7:1-20704262:229370-229415	GAACTTGAGCCAACTCGTGGAAGTTCTGGACTAGGAACAAGGAAT
chr7:1-20704262:229680-229727	TTTAGATTAGCTTATGACCCATAGATTATGACATTGATAAATCTTGC
chr7:1-20704262:230010-230055	GTTAAATCGATTTTCGAGGCAAAGGTTAAGATTCGTCGAGCTGTG
chr7:1-20704262:230660-230705	CCATTACCAGCACAATTTGGAGCCGAATATGGTTGTTTGAAAGGA
chr7:1-20704262:230990-231037	gataatgagtttattgtttggtttcaatttgtcaatttttcagtaat
chr7:1-20704262:231300-231347	ttgtttgatcttttaaagttttctttttctttttgctattgattagt
chr7:1-20704262:231660-231705	TCTCTGCACAATAAAAATCTCCATTGTTGTTGATACTTTAAATTT
chr7:1-20704262:231960-232005	AAATACCCCAACAAAGTGGTAATATCATAGCAATCTTGATTATCA
chr7:1-20704262:232300-232345	GTGACAATGGAGTTAAATGTCCTAAGGCAAATAATTGAAGAAGAT
chr7:1-20704262:232600-232645	TGAAAGTCTTAAACAAATCAGTGGAAGAACAGAAAAAGTGAGTTA
chr7:1-20704262:232920-232965	AAATCAATGAAGAGTCAATTTTCATGGAAAATAATGAGGCTTGTC
chr7:1-20704262:233250-233295	TTTGGCAGAAAAGACAGACTCATATTAGCCAAAAGAGACTTATCA
chr7:1-20704262:233590-233637	agaaaaaatataaaatatcttagaattgatagtggtttggagttttg
chr7:1-20704262:233930-233975	AAACACAAGGGTATAGACTATTCTAAAATTCTCACTTTGGTTGTT
chr7:1-20704262:234230-234275	AATAAGCTCATATGATATGTGTGCTTACATAAACTCAACAACCTA
chr7:1-20704262:234560-234605	AAAAATAAACAAATGAAGAATGTTCTTTATAGTCAAACAGTGGGA
chr7:1-20704262:234870-234915	ACCCTAATCCAATCAATTCGAAAGGAACCCTACAATCTATCGTTG
chr7:1-20704262:235190-235235	AACCAAACATATTCTAAAGCTAAAGCTCCAAAAATGTTTTGAGTT
chr7:1-20704262:235490-235535	GTGGATGTAGGCTCTTCTTTGCTTAACCACGTTAAATCGATATGC
chr7:1-20704262:235790-235835	TGTCTTGGTCATAACTGCTTAGAGGTCTCAAGTTTGAAGTTTCCA
chr7:1-20704262:236130-236175	TTTCCCTTCCTTTTTTTCTCTGATATATTGTCTGTACTAAGACTA
chr7:1-20704262:236440-236485	AAAGCGCCTTCATTTATAGAGTAAAAAGGCAAGTGGGTCGTGAAT
chr7:1-20704262:236770-236817	ttatgaataaagattaaacttaatctattaaattaaagttagtatga
chr7:1-20704262:237110-237155	CGATAATTCCAACGACCAATAACTTCGAGGGACCACCTTCCAAAC
chr7:1-20704262:237450-237495	GAGACACAATAGGATCAAACTTATCACATCTATTCACTCTTATTT
chr7:1-20704262:237750-237797	attgtgctatatttgtcaatagttttaatctaattgttatattttca
chr7:1-20704262:238050-238097	caattattttttacttaattaaacatcaaaacgtgtgcattaagtgt
chr7:1-20704262:238380-238427	tgatataatcaaaagattttgctatgttgtaaatattttatcaaatt
chr7:1-20704262:238690-238735	GGTTAGATGTGACAAGTTGAAAGAAAGCCAACACTTCATGTCTTC
chr7:1-20704262:239020-239065	ACTCTAATTCCAAAAAAACAATTTAGGGTTTGTGTTTTCTTAAAC
chr7:1-20704262:239330-239376	ATTGTTTACTAATAAAGAATATTTGGAACAAATGTCGTTTGCTTCG
chr7:1-20704262:239670-239717	gaaaatgtttgaataagaaaagttaaatatataattttacatcttga
chr7:1-20704262:239970-240015	TCGAAACTCTATTTAATTTAAATTGGTCGTGATGACAATGTAACA
chr7:1-20704262:240290-240335	TTTGAGTACTTATGAAACACAAGATTAAAAAGGTTCGGGACCTAT
chr7:1-20704262:240590-240635	GAACAATGCAACTCTACATGCACGTGGGAGTTAGGATCTCACTCT
chr7:1-20704262:240900-240945	GGTTTCAAAAAGGGGTTTCTTAACGGAAGATTTAGTGATGAGAGA
chr7:1-20704262:241210-241255	TCTCTTGCGCAAGATGGTTCATCAACAAATTTCAGCAGCTCTTTC
chr7:1-20704262:241540-241587	tgcacttggtatttttaagcttaaaattctattttttttctttaaac
chr7:1-20704262:241900-241945	TTGTGTAATGATCAAAACACCTAAGAATCAGCTCATAGGGACTTA
chr7:1-20704262:242200-242243	ACCCCATCGCTTTTGTTGGGAAAGTAGCTCTCGGAAAGCTCAC
chr7:1-20704262:242550-242595	TGGTAATTTGCACGTGGAGATTAGCAAATTACTCGCCTAGCCATT
chr7:1-20704262:243220-243265	AACTTCGTTTTTGCCTAATTTAACTCTACTTTGGCATCAACACTA
chr7:1-20704262:243520-243565	TATACCATCGACATATATCGCAATTTTTCAATCCTTACAGAGTTA
chr7:1-20704262:243850-243897	ttcaaaaataccttaaacggttaaaaagagttcaaaaatattttcaa
chr7:1-20704262:244150-244195	TCACAATCCTCCAAACTTCAAAATCGCATCAAACACGCGTTTTTG
chr7:1-20704262:244450-244497	tagtataattcttggagaaatcatatcttatttgtttttcttgatca
chr7:1-20704262:244750-244795	TAAGATGAAACTTTGTTCGTTAAGGTTAGGATGAATTTTAATCCA
chr7:1-20704262:245050-245095	TGAAGAGTTTTTTGAGGTTGGGAATTTTTACCCAATTGTATTCTT
chr7:1-20704262:245410-245457	atatggttaactttaaaatataaactaaaaaaatttggaagaacatt
chr7:1-20704262:245750-245797	attaaaatttctttaaaaccatctacatccttatatctcacacatgc
chr7:1-20704262:246050-246095	GCAAAAACCCAAAATATCCCTATAACACATATAGAGTGTAAAGCT
chr7:1-20704262:246360-246405	CGGGCAAACTCCAATATAAATTAACTTTCTACCATCCCTTTTGCG
chr7:1-20704262:246670-246717	gttagcctattttgttggaaagaaatcaaatttcaaaacaaattaag
chr7:1-20704262:246970-247017	agatattaaatttcaaaatattaagaagatgttatgataggagactg
chr7:1-20704262:248790-248837	cacataaagtttaagtttattcaaaaaatatccttgcaacttgattt
chr7:1-20704262:249170-249215	GTGTTTGATAATGTTGGGAGGAATTCTTGAGTTTTTTTTTATGAG
chr7:1-20704262:249660-249705	AACATTATTGTGATTAAAATGGTTCGTGTAAATTTGTAACGGCGG
chr7:1-20704262:250040-250087	cagttatttgttgtcataaaataataattaacaacatttattctttg
chr7:1-20704262:250370-250417	attaaattgaccaatgaaaaaatgaaaatattattaaactaaaacaa
chr7:1-20704262:250670-250717	gcataatcaaaattcctttagacaactatttttttaaaacatttttt
chr7:1-20704262:250990-251035	AAATGGAACCATGGGAAAGTGGATAGGAAGCCAAGACTTCTAAAA
chr7:1-20704262:251320-251365	CACATGCACGTGAAAAGTTTGGTACATGATTGATCGTTCAAAACA
chr7:1-20704262:252050-252095	TTTACACTCCTACCCAACGCACAAGACTATGACATCAGAAGATGT
chr7:1-20704262:252410-252457	agattcaccataaaatcataaaataaagaacaaaagaacaaagtcta
chr7:1-20704262:252740-252785	AGGAGAAGGAGAGGGAAGAAGACACTACAAGAAATAGAATCTTCC
chr7:1-20704262:253050-253095	CCCCGATGTGCAACATTCGTCGAAAAGGCTTTTAATACTATTTTT
chr7:1-20704262:253390-253437	atcacatatgcaaaattaaacgaattaaatattgagaggtacatatc
chr7:1-20704262:253810-253855	CACAATCGAAGCTTGTAAGTTTAGAAGATGATCAAACTTAAAAAT
chr7:1-20704262:254110-254157	cattcaaaacaaatgttctcttcatttatgtatatagattataacaa
chr7:1-20704262:254410-254457	tttcttaaaagtattttaggtttgtttttcatttctatcttttccta
chr7:1-20704262:254710-254757	caataccaaatataaaataattttgaaaccaaatgatcgtgtaccaa
chr7:1-20704262:255040-255086	AAAAAACCCTAAAAATGAGGATATCATGTGATTTGTTTTAAATCGG
chr7:1-20704262:255380-255427	aattttatgaacaaatttttagataaactttaaagatgaaagaacat
chr7:1-20704262:255680-255725	ACCCTCCTTCTTAGCCCTAACCTTGTCAACAAACACTCTCTCTTC
chr7:1-20704262:256020-256067	ttttaatggtttatctgctatttaatatgaatattttaaattgatga
chr7:1-20704262:256320-256365	GTGTGTTTGGGGGTCTTCAAAGGTTTACAGATTGGATAGTACAAG
chr7:1-20704262:256640-256685	GTCCATTGGAACATTATCGTAGACAGACATGGAAAAACTCCTCAG
chr7:1-20704262:256970-257015	GTGGGTTTGGTATAGCTGGCTGCTTCCCCGCAGATATTTTAATTC
chr7:1-20704262:257280-257325	TTACATCGTTCATTATTTTCTCACTGGGTAATCATGGTTCTAAAG
chr7:1-20704262:257970-258013	ggccccccctgatcatttagccagtagtgatcagcctccatag
chr7:1-20704262:258270-258315	GAAGAGAAAGTATTTTATGGTCAAGCAATCTCTAAGATGTGAATT
chr7:1-20704262:258610-258655	CCCCTCTTAGACGTAGTGTAAATGCTACGTACGTTCAGATAACAG
chr7:1-20704262:258920-258965	ATCTGCTGTAACAATTGATATTACCATTATTGACCTGACAATAGT
chr7:1-20704262:259260-259305	AAGCTACACTTAGTTCCATAAATTCTTCACCCCGTTGAACCCCGC
chr7:1-20704262:259580-259625	GTCACTAGTTTGGTGGTATGGTGAGGATCCTGGTCGCCAAATGAC
chr7:1-20704262:259930-259975	ACTTGTTTTCTCGTATTAAATTTCGATCGTATCCTTATTTCGCTC
chr7:1-20704262:260270-260315	TAACTTTACAGATGTCTGTTGGCTTGTTATACTCTTATGGAGGGC
chr7:1-20704262:260580-260627	CTTCTACATAAACCTTATGTTTTGCTTCTAATATTAGTTCACTTCCT
chr7:1-20704262:260880-260925	ATTTGATATCAATTTAGTCACCCACTATGAATTTGTTTGCATCTT
chr7:1-20704262:261220-261267	tttttagttattctaatttcaaacgtctgtttagtctcaatattttt
chr7:1-20704262:261520-261565	GAATTTGATTAGAAATCTAAGCGTTCTCGGAAAAAAAAATGTGAA
chr7:1-20704262:261860-261903	GGCGAGTTTGATGGAGAGGTTTTGTGCGTTAATGCACTCGGAG
chr7:1-20704262:262160-262205	CCATTCATAAAACCTTTAGTATACATTGAACACAGGTGGGTGCCA
chr7:1-20704262:262500-262546	ATACTTCAAGACAAAATATACAAATGCATCACTAAAACTAAAAGCA
chr7:1-20704262:262820-262865	ACAAATCCCCAAATAAGCAAATATACCATAAACGTATTAAAACTT
chr7:1-20704262:263120-263167	aacatcgactaaaaagagaaacatctgatacaagaagaaaaataatc
chr7:1-20704262:263450-263497	ttaacatgaatttttcaaaatagtacgtaatcaacgaaattaataga
chr7:1-20704262:263760-263805	TCGCATCATTTACACATCGACAAACCTTAAAAACTTCCAACCGGA
chr7:1-20704262:264090-264135	AACAAATCATACATAAAAATGATTTAACCACAAACAAAAGCAACA
chr7:1-20704262:264390-264437	cacgaaaatactaatatttactgttgattcttaacttcaaaaaaaaa
chr7:1-20704262:264760-264807	aataaattaataaatgttacgatgtattatgatctcaagacgtttta
chr7:1-20704262:265100-265145	ATCACTCACACAGTCACATACAAACGTAATAAGCATTCTCATCGT
chr7:1-20704262:265420-265465	CTTTTCATCGCCTCGTAATTACATCCGTGCAAGTTCCATTCCATA
chr7:1-20704262:265750-265795	TTATTGAGCTAATAAGTGAGACGTAGGTGTTTGTACTTCTTCTGC
chr7:1-20704262:266070-266115	GATCGAATAGATGGAGCTGGTATGAATAATGAATCGTGGCTTTAT
chr7:1-20704262:266420-266465	GAATTTCTGGGGGAAACAAAAAAAAATCTCATGGACAATCGATTG
chr7:1-20704262:266750-266795	CTGAAAAGTCCCAAAAGTCCTTGAAAGACATCGAATGATGTTCAT
chr7:1-20704262:267090-267135	GAAAGATGTTAGACACTTTAGATGTCACCAACGATGACTCCATGT
chr7:1-20704262:267400-267445	TGGAATGCATCGAAAGTAAAGAATTATGAGTTTATCACCGACTAA
chr7:1-20704262:267710-267755	AAACCCTCTATTGGTTACTTTAAAATGGCCACCTTAAAAGGAAAG
chr7:1-20704262:268030-268075	TTAGAAATCGGTGTCTCACTTCAAACCTCTAACTATTCCACCGAA
chr7:1-20704262:268380-268425	GCTTGGTAATTGGGAAAGGTATGCTCAAGCAGCTAAAGTTAGTAC
chr7:1-20704262:268730-268775	TGTAAAACTAATGTTGGTTTTTTTGGTTGGATCATAGGTGCGTAT
chr7:1-20704262:269060-269105	GATTGTTTAGAGAAGTTAGGGTAGATAAAGTTTTGCATACCACCT
chr7:1-20704262:269390-269435	TCCTTCAATGAGGCTAATGATGCGAAAAGAGAAGAGTGTAGAGGG
chr7:1-20704262:269710-269755	GCTTACAAGCTTCTAGCTTCTCTTGAGGCCCCTTTTAGTGAAAAA
chr7:1-20704262:270050-270095	ATTACTGTAACGAGAGGACCTTAAAAGTTTTCCATTTTGAGAATC
chr7:1-20704262:270690-270735	TTAATTTCTCGACCTTTTTGTTGGGAAAGGGAACTAAAATCAGAT
chr7:1-20704262:271030-271075	ATCCCTCGCCATTGTTGTACCTTTGGTTTGTTACATCTGGAAGAC
chr7:1-20704262:271350-271395	GTTATTGTCCGAAGTGTAACATTCTGCGGAGTTGTGCTACTCGTT
chr7:1-20704262:271650-271695	TAATGGATGAGTTGCTATTACAGCTGTAAACATGCTTTCTTTTAC
chr7:1-20704262:271960-272006	TTATCCCCTCCATTTTTTAATTATAGTTTATCTACCCTCAATTCAC
chr7:1-20704262:272260-272305	AAGATGCAAATCGAGCAATTCAGCTGAAAAATGGACTGTCTTTTG
chr7:1-20704262:272560-272605	AGCAGCTAACGAGGAAGGAGATACTTCTAAAATGGAAGAACATCC
chr7:1-20704262:272860-272905	ATTCAGGAAAGCAAAGGTAATCAATGTCTTTTTCATTCTTTCTCT
chr7:1-20704262:273170-273215	CGCCAAGTGAGAGATGTTGGTGGCGTATGCTCAATTGTCTATCCT
chr7:1-20704262:273510-273555	TCATTATACCCTGAGCAGTGTTTGCCCAACTTCACAGTTGCCTGT
chr7:1-20704262:273820-273867	agtctgtaaattcatcatgatatttcatttattagtttcaaatgaaa
chr7:1-20704262:274150-274195	TTGTCTGACATAGTCATATATCTGCTTGAACTTCCTCTGTCTCTC
chr7:1-20704262:274450-274495	AATTATTGGTTACTCTTGTTAGCATCACAATCTATCAGCCGCAAC
chr7:1-20704262:274760-274807	attttatttatgatagaattttcttgatatttttttttgtacggatt
chr7:1-20704262:275070-275115	GCTATTCATCTTATACCCATACCACCACTTATATTCCATTAAAAA
chr7:1-20704262:275370-275417	atattttgctctttattttacagacctaaattgttaagatacttatg
chr7:1-20704262:275670-275715	CTTTTTGATAAGGTATCCTCCAAAGGGATTTATTTTCTCAATGGA
chr7:1-20704262:276000-276045	CGGCTATGATTTTGGATATGTATGGCATTTAAAACTTCAAAGTGA
chr7:1-20704262:276330-276375	CTGTTTTTTGGGCAGTTTTCTCACCCAATCTTCTATCCATCAATT
chr7:1-20704262:276720-276765	CCACGCTCTCTTTATGACATCTTTGGAATGAAAGAAATATTAGGA
chr7:1-20704262:277030-277075	TGTATGGTCCAGTCTATTTAGTTAGGGTCTTTATATTATTGAAGT
chr7:1-20704262:277330-277375	AAGAAATAAAGAATACCTTTTCATCTGCGGGATTTGTGTGGGATG
chr7:1-20704262:277720-277765	GTGGTGCTACTGCTCCAGTTGATTCAGATGACGGTTAGTCAATGT
chr7:1-20704262:278020-278065	TATGGGTAGGAGTCTTCAGTTGCTTTTTAGTCTTCTTAACACTGT
chr7:1-20704262:278320-278365	GAGATGAAAATACTGGTCATAACGAATCTGAAAGTTCTTCAGAGG
chr7:1-20704262:278620-278665	ATGAAGAAGATTTGAAGAGAACGGTTTATATAGGCAATCTTCCTT
chr7:1-20704262:278960-279005	ATTGAATGCCTTGGATAAGAAATCAGCTCAAGACAAGGAATTGGA
chr7:1-20704262:279290-279335	AGGATATTGATTGCTCAATTATCCTTTCCATATTAGCTTCTGCCA
chr7:1-20704262:279600-279645	CCGACCAAATATGAAAGGATTGTTAGCATTACATGGGCTTATAAC
chr7:1-20704262:279900-279945	ACTTACCAAAATCAATGAAAGAAAAAGAACTTCACAAACTTTGCA
chr7:1-20704262:280240-280285	CTTAATTCTTGACACAGTTAATTAATTGCCGATGGAGGTTACCAC
chr7:1-20704262:280580-280625	ATTCCAGAAAAAGGAAAGCAATAGGAAATAATCATCTGGTGAAGG
chr7:1-20704262:280880-280925	AGAGATGAGGATTTTGCCCAAAGAAAAACAAGGAACAATTTTAGA
chr7:1-20704262:281180-281227	aagtgtaacatatagtctctgagttaacatttttgtattcaaatatt
chr7:1-20704262:281480-281527	acatgctaatcgtgttgaattatatcatataatatgtaatcatgtat
chr7:1-20704262:281790-281837	aaaagaaataaaaatgttttaaaaatactccttaagtttttaaatcg
chr7:1-20704262:282100-282147	atttgactatttagtttagtatagagacttttttaaggggttactta
chr7:1-20704262:282400-282447	tttattttcaataagctaacgtgtctattgtttacattaatttatat
chr7:1-20704262:283050-283097	aactatgtttaaagattttgatgtgagattgctgagattaatacttt
chr7:1-20704262:283380-283427	catgtaaactttattatttgttaaaataacgggttgttcttgtacat
chr7:1-20704262:283680-283725	GTAGTAAATTTAGGGCGATTTAGACTGTAAACAAACCAGTAAAGA
chr7:1-20704262:284000-284045	CTTCCCTTTTTCCTCACCGTATGCGAATAGTCAAAAGCCAAAGAG
chr7:1-20704262:284320-284367	tgctcagttaatctttaattatctttgacctttttattatctaaaaa
chr7:1-20704262:284650-284697	atttccaaatcataaacaatagttatcaaatttcttaacttgatttt
chr7:1-20704262:284970-285017	tctacaatcacttttacaatcatcaaaataaatataagtttccttca
chr7:1-20704262:285330-285377	atccttatatttaatcaatttttttttagcatatttcactttttatt
chr7:1-20704262:285720-285767	ttattcctttgcatttttaatatttttttttctttaattcttttata
chr7:1-20704262:286060-286107	ttttcatcctcaaaatactgatcaattattacatctttcactaataa
chr7:1-20704262:286360-286406	AAATTAGAGCTTAAATTACCTTCTTCTGACCTTTTACTTAGCTATG
chr7:1-20704262:286680-286727	agatagatttattaatgctcaagttctagattttaaaacaaattttg
chr7:1-20704262:287020-287065	TGTGGGTCTCTTGTTGCGAGTCGAGATAACTAGGTGAGTCTCATT
chr7:1-20704262:287340-287385	TTATCTTATGGTGGGTTGGATTTATCTAAGTTTGAGGACTTCGTG
chr7:1-20704262:287650-287697	atatcttaaggggaaaatataaacttcacctcattctttatgtaaat
chr7:1-20704262:287950-287995	AAAATAAAAAATATGGCTTTCATTTGGTCCACCGTCGCGAACTCA
chr7:1-20704262:288250-288293	ggctcccaggcaaaccctagattcttacactgtcaagcgcatc
chr7:1-20704262:288570-288615	TTTCATGGCTCGAAGGAGCTCTTTCTTTCCGACCATTTTGACGTT
chr7:1-20704262:288880-288925	GGTTTCTACAGATTTCCATAGTGACTATTACTACTTTGGCTGCAT
chr7:1-20704262:289210-289255	GTGTGAGATGCCTTACAATCCCGATGACCTAATGGTTCAGTGTGA
chr7:1-20704262:289510-289557	GCAATAAATAGGAGATTAACTAAAAAGAACTTTTGTCCGATGTAATG
chr7:1-20704262:289840-289885	CTACAACCCTTCTCACTGTGAGAGTCTAATACTAATTCCAAGCTA
chr7:1-20704262:290180-290225	ACAAAAGGCCTATTGAGCTTATACGCTACAAATAAGAGGGATGTA
chr7:1-20704262:290480-290527	aattagtatttctatttctttctgttatctccttttatagaggcttt
chr7:1-20704262:291020-291065	TGTTTATTATGACTGTGTATTGCATCAATCATTCTTATGGAATCT
chr7:1-20704262:291360-291405	CAATAACTAAAAAAAGATTGTCTTTTGGGTCATGCCTATATAGTT
chr7:1-20704262:291680-291727	gatgaaacaaactagcagtttttcttttaaatttttaaagtaatttg
chr7:1-20704262:291980-292025	TCTATGAAGTTGTGAAGTCTTGGGAATCATCAGGCATGAGCTTCC
chr7:1-20704262:292280-292325	GATATTTTGTGAAACGTTGGTGTAATCTATTGCTTTATAACACAA
chr7:1-20704262:292590-292635	CACATTGTGATATTTTAGACTACGCCATGTTTCATAGATCCTTAA
chr7:1-20704262:292900-292947	CATAAGAATTATCAAAGTATACACAAGCTAGTTTGTACACTTGTTGG
chr7:1-20704262:293220-293265	GTCGTTAAAAACCAACCAGAGCTTCTAACTTCCAAATGAGTTGGA
chr7:1-20704262:293560-293605	AAAGAGATCTTTATGTAATTATTTGGTTGCAAGTTGATTGGACTG
chr7:1-20704262:293860-293905	AAACTTTGCCCCATATATCATATATTTAATGGCAAATGCAAATGT
chr7:1-20704262:294180-294227	tttgtttgttttataaggtttgaaatgtttaaacacattatataatc
chr7:1-20704262:294480-294525	TTAAGGTTTGAATATTGAATCTACTCAAAGTGGTCTACAGGTATG
chr7:1-20704262:294820-294865	TAGACCTCTACGAGTATGGTCTATCAATAGACTCCTACTAATAGA
chr7:1-20704262:295140-295185	GCCCTGCAAAGAGTTCTCATTTCTGCACACTCAACGACTCGTCAA
chr7:1-20704262:295820-295865	AGACGACGTCAACTTTGTATTGTACAAACCATGACTCATACATTA
chr7:1-20704262:296170-296216	ATTTTAAACCTATAAACATTCCTTCCCACTTTAAATTACCAAGTTC
chr7:1-20704262:296500-296545	TGAAGAATCTTCTCAGAATAGTGATAAAACTAAAGGAAGCGTTTA
chr7:1-20704262:296820-296865	AGGCTGATAGGCGATGATTCTCTCTGTGAATCTTCCCCATGTATC
chr7:1-20704262:297140-297185	GACCGACTTCTGGAGGAGTGACAAACCAGAATGTTCTTGGAGAGT
chr7:1-20704262:297450-297495	TCATTTGATCCTGGTTTATTTGGAGTGACCCATGAAACAATCACT
chr7:1-20704262:297750-297797	gttcgaaacaactttcattaagaaagaaatgaaacatagaaaaaaac
chr7:1-20704262:298100-298145	ATGAAGAAAGAAGAAATGGAAAATTTAAGGAGAAAAAGACCTGCT
chr7:1-20704262:298440-298485	ACAACAAAAGTTTAAAAAATCTCCAAAGATAAGTCAATGGTGATG
chr7:1-20704262:298770-298817	ctaagtttgattttaatatgcactttaatttaactttttggattgac
chr7:1-20704262:299160-299207	ttttataagttcaaattttattttatcattttagtcctacacctttc
chr7:1-20704262:299460-299505	CACAGTGTGTTCTTATTATAGTGGTCACGAATAATTGTCCTAATA
chr7:1-20704262:299760-299805	GTGTGTAACTAAATACAAACACAAAAGGTGTAGCAAAGCAGTGAT
chr7:1-20704262:300100-300145	TGAGCTTTGAAATTGTCCTTTAAAATCCACCGGTAGAGCCACCGT
chr7:1-20704262:300410-300455	GAAGAACACGATCGTAGGTTCAAGATCTTCAAGGCTAATATGCGA
chr7:1-20704262:300760-300805	TTGATTCTTGTTCATGATCGGTATGCACATGATCTATACTGGAAT
chr7:1-20704262:301060-301105	GCAGTGTGATCCAGAGGAAGAAGATGCATGTGACTCAGGTTGCAA
chr7:1-20704262:301360-301407	taatacaaatttgatctctttgttacaaaattatcttcaatgcatgc
chr7:1-20704262:301700-301745	CAGCAAGAGCACAGTAGAAGATATGATTTTCTTTTCCTTTAATCG
chr7:1-20704262:302050-302097	aaatcacttttgtcatgtttaaaattacgaatcactcaaaattttat
chr7:1-20704262:302360-302407	atcaaattaacattccttgagaatacatcaatcgaagattaatcaaa
chr7:1-20704262:302720-302767	acaaataattttataaaacaattaagctaaattttgactgttggatg
chr7:1-20704262:303050-303095	CCCTTTGCAGCCCACAAGGAAATTATAAATGAAAAACAAAGTGCT
chr7:1-20704262:303370-303415	CATGAAGGAAGGCACTTAAAGTCTCCATCAGTAGCAACACCCCAA
chr7:1-20704262:303680-303725	CTACACCCCCTAGTCTATAATTCAGACAAATTAAGGGGAAATAAG
chr7:1-20704262:303980-304025	CAAGTTCTAACAAACACCAAATTCCATTCACATGGATATCAATAT
chr7:1-20704262:304340-304385	TGACCATGCGAATCATGATGTGAATCCAACTCGAGGGAATCATCA
chr7:1-20704262:304650-304695	AGTATGAGGAAAACACACCAAGAGTTCATAGGATCACTAATATTA
chr7:1-20704262:304970-305017	ttcttctttttttgacaatattgttgttgaaaaatatatgaagagca
chr7:1-20704262:305300-305345	CAATTCTCTACACTGTATAACTCCTTGGGACTAACTATTCCACTC
chr7:1-20704262:305600-305645	TTCCAACCATTTTATGCCCTCAATTAAGTTACAAGTACATTACCA
chr7:1-20704262:305930-305975	AAATTAAAAACCTAACAAAAAGGATTCCAGACCTAACTGCTGAAA
chr7:1-20704262:306280-306325	GTCAAAAGTCCCACAAGACAAAAAAGAAGCCAGGGTTCCTCGTAA
chr7:1-20704262:306590-306635	ATTTTCATTTTCAAAGAGTTGAGAAATGGAAGTTCACTTCGAGTG
chr7:1-20704262:306900-306945	TGTATATTGAAAATAGTGACATCATCAAAATGACATAGCGTCCAC
chr7:1-20704262:307240-307287	catcatattattatgagaacttctgcgttatattagtagtaagttct
chr7:1-20704262:307580-307625	CTTCCAGCCTAACTAGAAAGTAAAATTCAGGAGAAAGAGAACTAG
chr7:1-20704262:307890-307935	GCAGCGGGAATGACTAATGTGAATGATTAGTAACTATTTGCATTT
chr7:1-20704262:308590-308635	CTTCCTCGCCTTCAAAGTTCAAAAGATAATGTAAAATGATTAGAA
chr7:1-20704262:308930-308975	TGCTATTACAAAATTAAAAGAGTGGTGAGAAAAAGTCCCACATTT
chr7:1-20704262:309260-309305	CCAGAGCTTCTCTACTACATCCATGTTACAATTTCTGCCTATAAC
chr7:1-20704262:309580-309625	TAGAATTCCAATCACATGTTCTGTTAAGCTCTTCACAAGCTAGCA
chr7:1-20704262:309880-309925	ATGCCTCACATATTTTTAGAATTTTATTCTTTGCTCTTTCTCCAG
chr7:1-20704262:310210-310255	ACATCTGGTTAATGTTCTTGCTACTAAAGAGGTCGCAGATGGATT
chr7:1-20704262:310590-310637	aaaaaaaaaaacatgcaaaaaacagctatgatagtaaatacaattca
chr7:1-20704262:310890-310935	AGAGAAATCCCAAATTAACCGGCTTTGACTGATCCACAAGTGATT
chr7:1-20704262:311220-311265	ATTCAATCATGGATCCAAAAACAGAAAAACAACTAAATAATGCTT
chr7:1-20704262:311530-311575	TCTTAGTCATTTATTGAGACTATGTCTCTTTTGTGACTACTAGGT
chr7:1-20704262:311830-311875	AGAAGCTAGCCGATATGACTATTTTCTTGCATTAATTTGAAGGGA
chr7:1-20704262:312150-312195	CTTGATAATCCAGCCCTCAATATCTGTTCCTTGAAAAAATTCAAT
chr7:1-20704262:312450-312495	GATCTCCAAGACTTAGACTTGAATTACAATATCAACCAGCAAAAA
chr7:1-20704262:312770-312815	AAACATCAGGTATAGCAGAATAAATGACAAGCTGAATATCAATTT
chr7:1-20704262:313090-313137	aattttggaaatattagttcatatagaacaaactcactgaacagtta
chr7:1-20704262:313410-313455	TAAAAAATGGAAGGAAAAGATTGTTGATAAGATGACTTCCTAGTT
chr7:1-20704262:313710-313755	AAAATCACGAGTAGTTCCAACAAATTCAAGAGAATCGACTTCCTC
chr7:1-20704262:314040-314083	cgagctgcataggctcggagcggaagagatccatggatggaca
chr7:1-20704262:314480-314527	tttaatttcattcagattccagatcaaactttaataagctcatcttt
chr7:1-20704262:314800-314845	GACTAAGCATAGTTAGATGACGTTCATTCTTTGTTTATAGATGAT
chr7:1-20704262:430140-430187	aaggatttaatactagctatatactctgttcatgtatgtgtaaacag
chr7:1-20704262:430440-430487	agtatagtggatcaccttgtccataaaactaaggtatatagaatata
chr7:1-20704262:430740-430787	attggatatttgaattttaaagactaaaatgtgacactttcaagtat
chr7:1-20704262:431090-431137	tttcttgtaatgtaaattgtacaggaaaaaatagaatcatctactga
chr7:1-20704262:431400-431447	ctgtctgatttgagtcagaataaacaatgcttctaatatttactttt
chr7:1-20704262:431720-431765	GTTGTTGAAGAGACGGTTGATTTATTCAAACCAAATTGGCCACAA
chr7:1-20704262:432030-432077	atagcttaattgattaaggcatataatattaatcaagaggtcaaagg
chr7:1-20704262:432340-432385	CTTGTTTAATTGGTACAGGCCAAAGAAGATGGAGACAAGCCAGGG
chr7:1-20704262:432650-432695	GCTACAACCTTCTAGGTTAAAAACCTCTCACTAAAATACTTGTAA
chr7:1-20704262:432950-432995	TTCACCTTTCAGAAATATATTCCAACCCTCAGATTCATGCATAAC
chr7:1-20704262:433270-433317	tagaacatatcctgttcaagttaatatcgtataaggagcatattaat
chr7:1-20704262:433600-433645	GGAAAAGGCGAGGTCTTACCAAATGAACTAGATAGTGTCATTAAG
chr7:1-20704262:433930-433975	TACTGGCAACGTGGAAGCAAATATGAGGAGTTTCCAACTATAACA
chr7:1-20704262:434240-434287	ataattatttaacattcatgacttttggctatttattattttatatc
chr7:1-20704262:434570-434615	TTTCCCCCCATAACTATGACAATTCCCAACCCTGGCTTAACTAGA
chr7:1-20704262:434880-434925	TTGAAATCTAATTACGAGACGTCAAGTTTAAAGTTGGATGTCACG
chr7:1-20704262:435220-435265	TGAATAAAATTTCCTCACAACCACTTTGTCTTTAATCCCACCTCG
chr7:1-20704262:435540-435585	GTGAAAGGATAACAATCATGGACAATGATAAAACCTAGTGTTAGA
chr7:1-20704262:436150-436195	TGCTTTTCCCAAAATGCTCATGAAAGCTGGTTTCTAAAGCCAACT
chr7:1-20704262:436460-436507	gggattataattatgcataaacaattgatataatgtttttatactat
chr7:1-20704262:436800-436847	agattttggattttatcaaattgaatagttgtttagtcatcgaattc
chr7:1-20704262:437160-437205	AGATGAGTTTTGTTGTCTCGAATTCGAACGGAATGGATGCGTCTC
chr7:1-20704262:437470-437517	ttgattaacacttttattaaaaagttttgatgatttataagtccaat
chr7:1-20704262:437840-437887	tttactagatttttaaatacttttaagaaagtaatagaaattgtatt
chr7:1-20704262:438140-438187	aagaaaattattttaaatcatttataacttatttctccctaatcaat
chr7:1-20704262:438460-438507	tttatatgattttttttgctgtacaaattacatctattaattaatac
chr7:1-20704262:438760-438807	tacatttttaaagatatttcaaggttttttgtatagagataaccaag
chr7:1-20704262:439060-439105	ACTAAATGCCCATTAATTTCTGTGTCTATAAGTTCATATACACAC
chr7:1-20704262:439360-439405	TAACTTGTGACTTATTTACGTGATTTTATGATACAAAGAGGTGTC
chr7:1-20704262:439660-439705	TTGTCCTGTTGTTTAATATCTCTTTTGAATATGGGCAATAAGACA
chr7:1-20704262:439980-440027	gatgacatattgaattgaaacatgacatttcattatttggttagatc
chr7:1-20704262:440280-440325	TTTCCAATACGGGCTGATAAAAGTATGTTAGAAATTCAAAGTTGA
chr7:1-20704262:440580-440627	accttctaatttgaagaattccaaattttcatttctaaatttataaa
chr7:1-20704262:440920-440967	aaattattaaaaataaatataacttgaccaactaaattaatatgtca
chr7:1-20704262:441220-441267	ctccttagtataataacttaaactgctttgtttattggaatttggaa
chr7:1-20704262:441580-441627	aaacataaaaatgatcatctaagataatgtaaatagaagcgaaaagt
chr7:1-20704262:441890-441935	CTATGTCATAGCGCAGTTAGGTGTCGAATGTTTTATGTTAACGGA
chr7:1-20704262:442190-442235	TTAATTCTTTCAGATGATGATATTCAGTCCTGGGTATGTTTGTTT
chr7:1-20704262:442490-442537	atacaattctttatgattgtggaaagttggttttcaagaatataatc
chr7:1-20704262:442790-442835	TGACTTCATAGATCTAAAACGAATTTCGTTGAAATCGAGAGCTTT
chr7:1-20704262:443130-443176	GTATGTAATAGAATACGATATACATTGTAGTCACTATTTCGTCGGA
chr7:1-20704262:443430-443475	CACATGTAGACAGTGAAGAAGTGACGATATGTCATGATTGAACGT
chr7:1-20704262:443750-443797	TAACTCAACGCGACAAGAAATAGATTAAGTAGTATATAGTAGAGAAG
chr7:1-20704262:444120-444167	caagtttaaattaaattttggtcaatagcaaattaatgtatgtattt
chr7:1-20704262:444430-444477	aaaaaattatcaaggatgaagaatgtaaagaaataaaattatcaacc
chr7:1-20704262:444770-444817	gagtatttgaccaatgaatgagattgataaatcaaacttataatctc
chr7:1-20704262:445080-445127	ctgataacctgtccatgctaaatttcataatctataataacaaaatc
chr7:1-20704262:445450-445495	CACATTTTCGTCAAAATTTCTCTCCGTCCCCCCGCAATAACACTT
chr7:1-20704262:445780-445825	GCTTTTAGTGTCACACGTCGTAGACTTGATCCGATCATTCTTGCT
chr7:1-20704262:446080-446123	tccaccgcggcaaattacttttcgaagatgggatgtgtgccaa
chr7:1-20704262:446380-446423	aagcgtgacgttaaaaagcgcgctagctggagtaggcaaagag
chr7:1-20704262:446720-446765	ATACAGGCAGTAGTCCTAACATCTACTATGTATGGGCTGTTTAAT
chr7:1-20704262:447070-447115	CGGGAGTAAATAGCCATGATTAGCTGGTGTAGTTGCGGTTATTAA
chr7:1-20704262:447380-447425	AATAGTCTCGAGCATGAGCACAATGGCTTGCTTCATCTTCGAGAG
chr7:1-20704262:447680-447725	CTAAGCACAGCCTCGAACGTCTGGGAAAAATTAGGTGCGAAATGA
chr7:1-20704262:447980-448025	TTGAGTTACTTAGAAAGTCAAAGTAAGGTTGACTGTTGAGGTCTA
chr7:1-20704262:448630-448675	TTTCTATAGAAGCGGTAGAATTAAAGACACGAAGTTTCAGAGGCT
chr7:1-20704262:448930-448975	GGAAAGCATACCATGAATGGAATCTTGAATATTCGAAGTAGCAGA
chr7:1-20704262:449250-449295	CAGTCCAACTTATTAGTGACTAGCTATGAGAAGTGCATTCTTGTT
chr7:1-20704262:449570-449615	TATTTTTATGAAACCTGGTTATACTGTGCAGCTCAACGACGGATT
chr7:1-20704262:449880-449927	TAATATACTGATTACGTTTCTTCCTACTTTTAAGAGACTTCCATACT
chr7:1-20704262:450190-450235	CCTACTTATACGATCTTAAGATCTATCATTCTGCTCTAATGTGTT
chr7:1-20704262:450530-450575	ATCTTGGGAAAACTCATTTTTGGAAAATTTCACTTTAGCCATTGG
chr7:1-20704262:450840-450885	GACACGAATATTGCAGCCCTGCTTAGGTGGCAATGCTAGAACAGC
chr7:1-20704262:451160-451205	CTCTTGTGACATATGCTTACATTAATTTGACGTTCGAAGTTTTAT
chr7:1-20704262:451460-451505	GGCATAGACATCCTGTGTTACGCTTGATCAAAGGAAACCACGACC
chr7:1-20704262:451790-451835	AACTAGTTATTCTAAATTGCAAGCAAGGGATGGTTTAGAGTATGA
chr7:1-20704262:452110-452155	CGTTTAGCGTGTCAAATGATGGAAGTACTGGTCATGAATTGATAT
chr7:1-20704262:452450-452493	tggacggaaactcccacaattagacttcacaggcggcctcgtg
chr7:1-20704262:452800-452845	GTCTGTGACGTGAAAAACAACTTGGTCTCTTCTCTCTTTTTCTTA
chr7:1-20704262:453100-453145	CTTACTAGGTTCTGGAGGATGGGCAAGAATTGGATTTCTTAAAGA
chr7:1-20704262:453410-453455	CTTTTCTTCAAGGTCAGTCCTTCTACCATGTTTTATCTTTGATTT
chr7:1-20704262:453730-453777	caagtgaaaatcaatattaattgaagagaaaataatatcatagattt
chr7:1-20704262:454030-454076	ATTAATTTTATTATGATTGAGGTGTTAGTTCTTTCGATGTCCTTGT
chr7:1-20704262:454330-454375	CAACATTTCGTTTCTTTATATTTGATGTACGATGAGGTTTGCTCA
chr7:1-20704262:454640-454685	ACTTTGGTCTCAGCTTCATTACACCTCCACAGAAAAGTAGATCAT
chr7:1-20704262:454940-454985	TGTGTGTATTTTGTGAACCCAAACATATTAATTCCCATATACATT
chr7:1-20704262:455270-455317	atttgattttcaaattttggttaaagctattgattaaatcgaaagaa
chr7:1-20704262:455580-455625	GTTTGTGTTTAGGGTTTAGAACATCAACATTGGTACCACCATCAA
chr7:1-20704262:455890-455937	actattaatttccaactcaaataaatttgctaattctaaaaaaaatg
chr7:1-20704262:456190-456235	CTATAGAACAATTCTTGACTTGAGATAAACCCAAACCTCGAGAAA
chr7:1-20704262:456530-456573	tccgccgccataactcccctagctactgcgccgaaccactgcg
chr7:1-20704262:456830-456875	CAACATAGACTAAATTGTAATAACTCGTTTTCACCCGATTGAAGT
chr7:1-20704262:457140-457185	TTTTTGGTTGGGAGTAAAATTGTTGCCTATGAATTACCAATAAAA
chr7:1-20704262:457440-457487	taaaagtactaaaattgaccatgttttaattaaatttcaaaaatcca
chr7:1-20704262:457780-457825	TAGTTGTAGATCAACATGGCCCATCAAATCCTCCATATCTTACTC
chr7:1-20704262:458080-458127	tataaattctcggttttttttttttcttttctttttgaagatatgtg
chr7:1-20704262:458390-458437	atattagaatagcagttgtcatacatttgaaagatttaagaatgtga
chr7:1-20704262:458720-458765	GAGACTTTGTAGCGAGGCTTTTGTCGGCTAAATGGCTATGGTGTT
chr7:1-20704262:459020-459065	TTCTCGAGGTTGTGTCCTATGGCTTGCTCTCTTCATGTTGGTTTC
chr7:1-20704262:459350-459395	CTGCAATGGTGCTTTCTTTGTAGCAAGTTATCTGAAAATCTGGAT
chr7:1-20704262:459670-459715	CTCGGTTTTTTGATTAAAAAGCAATTTGTTGCAGAAAAATCAGCT
chr7:1-20704262:459970-460015	GACGAACAACTGAATGAGAATTCTTTGTTGCGTTGATGATTATAG
chr7:1-20704262:460310-460355	ATGACTAACGGTCCCATTTACTACACAAAGAGCTAGGAATAAGGT
chr7:1-20704262:460910-460955	ATTTGATCAAAGAAGCAGATTGTAATAAATGGAAAGAGCACTCTT
chr7:1-20704262:461230-461275	AACTATTTTATCTCTCAGGTACTAGTGAAACAGCAACATTCGATG
chr7:1-20704262:461570-461617	tagatgtagctaataaaagtaaagctttaaaagaattcttttcttat
chr7:1-20704262:461900-461945	ACTGTCATTAAGATTTGTTTGTCATGAACTTGTTTGCTGAAGAGC
chr7:1-20704262:462230-462277	ttttggagtgattctaaaatagttaaaatgtttttaatcatctaaag
chr7:1-20704262:462570-462615	TGTCATTGTTTTTCATCGAAAATCTTTCATTGTGCGTAATATTCG
chr7:1-20704262:462870-462917	ttacaaaaaattctgatattgttggatatttttagaaaaacttatag
chr7:1-20704262:463210-463255	TGGGGTGCAAAATTAATACAAAAATGTTGGTTGTATAGAGTAGTA
chr7:1-20704262:463520-463565	GATGACATTGTGAACTTAATATATGAAGCTCTCATCAATCCATCT
chr7:1-20704262:463890-463935	CCGGTTACGTTGGGTGAATTATGTAAAGGATTGGGAGCTGAGATG
chr7:1-20704262:464210-464255	GCCACAGCAATTTTTTCTTTCTTTTGTTGGATGAGATTTATTTAA
chr7:1-20704262:464520-464565	GGTTGAAATTTTGGGTTATCCTTTTCAGCCTCATCTTTTTTACTC
chr7:1-20704262:464820-464867	tctttctacccctctttttctaattagaaaaaaatcattcatgtatg
chr7:1-20704262:465120-465165	TAAAATTCACAGATTTACAAAACACGAAATTGGAAAGGCATAGGA
chr7:1-20704262:465450-465495	CACCCGATTGCTTCGCATCAGCTGACCTAGAAGATGAAATTGGCT
chr7:1-20704262:465880-465925	TAAACACTAAACACTAACATCATCAGCAAACTGCACCAAGAATTG
chr7:1-20704262:466210-466255	CACAGGAACTACGATATTTATTACAAGGGCATATCACCCATAAAG
chr7:1-20704262:466510-466555	GGCTATAGGTGGTAGCGGCTAAATTAATGTAGGTTAAAGAGCTCA
chr7:1-20704262:466830-466875	AAAACATAAAACAGAGCTACTAACACCTAGGACATGTATCACACA
chr7:1-20704262:467130-467176	GATGGAGGCATTATAACTGAAAATCAAAATTGAAATAAACAACATG
chr7:1-20704262:467470-467515	CATGAAATTCCAAGAGCGACACACAAAAAGAAAATGACAAATAAT
chr7:1-20704262:467790-467835	CAGATGTAGAAACATAGAGATAGCGTGAATTGTAATAACTACAAA
chr7:1-20704262:468100-468145	TCTTAAAAAAGAAGTTCCCTGATCGCTCTTACATCGTATAAGGTA
chr7:1-20704262:468400-468445	TTCTTCATTTTCTCATCACACGGGCAATGCAAGAATCGAATGCAG
chr7:1-20704262:468730-468775	CACCAAAACAGCATAAAAAAGTACATAGATAGACAACAAATCCTC
chr7:1-20704262:469030-469077	CAGAAATACATAAAACAAGGCAAACAATAAGAATATGAAGAAGAAGA
chr7:1-20704262:469370-469413	atgagtcgccgatgaaacgatcgacgatgggaggaagaacgaa
chr7:1-20704262:469690-469736	AGTCTTAAATCAACCTCAACCATCAATAAAATAAATAAGGGTTAGT
chr7:1-20704262:470000-470047	aaatgcatattccttcaaatataactaaatcgacaaaaataaataaa
chr7:1-20704262:470640-470687	ataacatcaaaggagtaaatactatagattatattcacaatatgcat
chr7:1-20704262:471070-471115	CTCTGAAGTACTGCAACTCTGAAAAATCGAAGATTCAAACTTCTA
chr7:1-20704262:471390-471435	TGTGTGAACAGTTACATTTGAGTCTTAGCAAACTAGTGTAAATAT
chr7:1-20704262:471820-471865	TCTTGAAATTGGGGTTTTGGAATAAAGTTTGTAATTTTCAAAGAA
chr7:1-20704262:472120-472167	aattgaacttagccaaagtaaataatatttagggatatttgcaaact
chr7:1-20704262:472420-472467	atatttaattgaatcaaaataattaacttgattgaccaatttatgtt
chr7:1-20704262:472720-472765	GATTGAGCAGAGATATCAATCAAATCTAGGACAAACTCATTTTGG
chr7:1-20704262:473070-473117	ttcatgaacataataaagtgggttttaaaagatgtagaaaatgactt
chr7:1-20704262:474020-474067	tatgaatgtatttaaccaaagtttcatttttctatttgtttgtactt
chr7:1-20704262:475690-475735	TTTGAATCCTAAGTCATATTTTAAAAAAAAATGAGAGCGAGTTGT
chr7:1-20704262:476020-476067	tgtcggctatttttttttttatatgagtgtcaatattataaaaattc
chr7:1-20704262:476640-476685	AGACCATTTTTCTACTAGTGATGAAATAAGTAGTTTGCGAAATAA
chr7:1-20704262:476940-476985	AAACATGCCCATACAAAAATCATCAAATTTATATGGTAACTTCAA
chr7:1-20704262:477250-477297	ttcatatcaattcttataattattctttacattattacaaacttgca
chr7:1-20704262:477600-477643	gttccctcctttgtccagttttgcttgcggtgaacgctcctcc
chr7:1-20704262:477910-477957	GGTAGATATGCTTGATTTTTCTTGTTGTGTGAAATAATAACTAGTTT
chr7:1-20704262:478210-478255	TCTCATTTTCATCCAAACCTCTAATCTTCATACTCACTGCTTCTC
chr7:1-20704262:478530-478577	gcatatatgtaagaaataaaaaaaaaatactgaatggatatataatc
chr7:1-20704262:478890-478935	AGAATATACGAAATGAAAAATGACTGTAAAAAAGGACCAACCGTA
chr7:1-20704262:479200-479247	aataaacgtgttatttgataattaagagaagtattgtttaaattttt
chr7:1-20704262:479550-479597	catgcatatacatatttaggtactccttaagatttagtacacaatgt
chr7:1-20704262:479880-479925	TGTTTGATTGTTTCTTTGAAGTTCGTCCTCTATCTAACAAACAAA
chr7:1-20704262:480220-480265	AAATGAGGAGGATGAGATAGTACATTAAAAATTCTATGGTTGGAC
chr7:1-20704262:480670-480717	taaatcatttttaatcttttaatattatatttgtactattttaggaa
chr7:1-20704262:481540-481587	aatctcaactcttaatctttatctttttctctaaaatatagagataa
chr7:1-20704262:481890-481937	tctttatgttttaaagactttttttataaaaaaaaatcatttagcaa
chr7:1-20704262:482560-482607	tattttaaaactagctctgaaaagtgacttttagttaatggtttatt
chr7:1-20704262:482890-482937	tttgtgaagaatctttcactttttcttctatgtttttcataaattcg
chr7:1-20704262:483210-483255	GAACTTTGGTCGAAATTTGGAGAACTAGATTTCATGTGATATTAT
chr7:1-20704262:483510-483557	ataattaacaactatcaaattttaaaatttataaataatatcatgat
chr7:1-20704262:483820-483867	ggtctactacctttgtttaatcattttaaatttagtttgattttaaa
chr7:1-20704262:484150-484197	TCTATACTAATGGTCATAAGTTTGAAACCATAAATTATAGCACGATG
chr7:1-20704262:484470-484515	CATTTTTCTTCTTATACTTCCACAATTTCTATTTTGCTCATTGGA
chr7:1-20704262:484780-484825	TGTTAGAAAAAAGTAGCCTATATTCTCTAGAATGGTTGGAGGGAG
chr7:1-20704262:485120-485165	AACATGGCCATACAAAAATCATCAAATTTATATGGTAACTTCAAA
chr7:1-20704262:485430-485477	attcatattcatgttcattcttataattattctctacgttattacaa
chr7:1-20704262:485740-485787	aaaaactgactgtaaataatataaaagtaaaatgatttcatcattcg
chr7:1-20704262:486040-486087	aaattgtagttcaagaaacttattaacaaaataggtagttttaaaag
chr7:1-20704262:486370-486415	TGAAATGGGGTTTGTCAAAAATTGATTGATGGTGATGCTAGAAAA
chr7:1-20704262:486710-486757	CCGATAAGCACAATCAAATAAAAATTAATTCATTGGTTTTGTTTAGT
chr7:1-20704262:487080-487125	TTTTACTCTTGAATTAATTTATTGTGATTACGCCGCTTGACTCTC
chr7:1-20704262:487430-487477	attgttttatgaaaactatagtgattttgtcaattaaatatataaat
chr7:1-20704262:487790-487837	attggagttagaatacgaatttttttaaaaaaaattattgacactaa
chr7:1-20704262:488120-488167	aaatgcacatgaacgtaattaactatttcgataattattatttttta
chr7:1-20704262:488440-488485	AGAAAATGGCAATAACTCTAAACAATGGCTTCCAAATGCCAGTGA
chr7:1-20704262:488800-488847	tgttaatttgagagtgatttgttatttttttaaaagataattaaatt
chr7:1-20704262:489130-489177	atttttcttttttcaaaaattagcttggtttttaaaaacattgatat
chr7:1-20704262:489770-489817	atatttcaaatttatttaataggaaaagatatttgaaaaattaatat
chr7:1-20704262:490210-490257	aatgagaaaaaatgaaatatgcagacccacgtatataaataattaga
chr7:1-20704262:490560-490606	TATATATTATGCGTAGGTGGTACGTATTTTTGTTTTTCTCCTATTT
chr7:1-20704262:491050-491097	ttttctttggccataaacatcaaatttttttattcaatagtttaaag
chr7:1-20704262:491380-491427	aattttttaatatgttgctatatacttaattatttcgaatttaattg
chr7:1-20704262:491680-491725	AAAGGAAATAAGAAAGAAAAACAGGTAAATGTGTTAGTTGAGATT
chr7:1-20704262:492050-492095	CTAAAGAAGCTTCGACTACAATATTTGGATCTTTATTTGGTGCAC
chr7:1-20704262:492350-492397	gtatcaggtattattagatacatatgtcgaacacttgtttatataat
chr7:1-20704262:492660-492705	GGTGCTGCCGCAAATACTCAACGTTTTGGTACACTTTCTTGTCTT
chr7:1-20704262:492960-493007	gtaaaatagagacatagatctaagtcttgtttaaactaattttatat
chr7:1-20704262:493290-493337	actttaattaagattaaataaggtatatactttcttgaatttggagg
chr7:1-20704262:493600-493647	atataaatgagtcaataatagtattcggatagaaaaatagaacctat
chr7:1-20704262:493920-493965	TGGAAGAGAATTTGCAAGTTTTTGATTTTGAGCTTAAAGAGGAAG
chr7:1-20704262:494290-494337	aaatctttaatgaacatatttatcatttagaaaaacaaatcaattta
chr7:1-20704262:494630-494677	agtttatagacaaaaaattttattggaagaaaatttttgggtttttc
chr7:1-20704262:494950-494997	ttttaatttttgtattattgttatttcataactttgtttcacgtgtt
chr7:1-20704262:495300-495347	tttatattaattacaacattttatccatcttaaaaaaactctgacga
chr7:1-20704262:495660-495707	aaaaaatctactattgaatctagactttccaaattttgagatttgat
chr7:1-20704262:496000-496047	tgctactatctttctcatacacaaataattcttttatggatgtaaat
chr7:1-20704262:496300-496345	GCCTCAATTGAACTTATCTCAAAGTAGCCTAAGGAACTCTTTTTT
chr7:1-20704262:496690-496735	ATCGTCTTAGCTGTTGACTCCAGATCATCTTGATTGTCAGCTTCG
chr7:1-20704262:497230-497277	aattaattcttgaaaaactttttttagtcattacagatataccttta
chr7:1-20704262:497600-497647	TTTCGTTAGTCAATTTAACTAGAAGTCTTACGACTTATTTGAATTGA
chr7:1-20704262:497970-498017	aaaatcaattaaaaatttgatacaaaataaaattaggaagcaccatt
chr7:1-20704262:498290-498335	CATCTCCTACACATACATAATCTGATTCTCGTGCATTTGATTCTG
chr7:1-20704262:498590-498635	AATGGAAATAACTCTAAACAATGGCTTCAAAATGCCAAAGATGGG
chr7:1-20704262:498970-499015	AAGAACTTTTCATTACCTCCAAGGTGATTTTTTCTTTTCTTTTTT
chr7:1-20704262:499370-499415	CAGTAGCCACAAAGCATACAGGTTCATGTTGTTCACCTTCTCTTC
chr7:1-20704262:499670-499715	TTTTTAGTTTATGAGAGTCGAAAGGTGTAATGATTTCGCTACAAC
chr7:1-20704262:499980-500025	CATCATACGTACCTATGTCATCATACATTTACCACTGATTTTCTA
chr7:1-20704262:500330-500377	aaaaaataaaaccatccaatactaccattgaactattaattaaagtg
chr7:1-20704262:500670-500715	CCTTTAGGAGGTGCTGCAGCAAATCCTGAATTTTTTGGTGCAACT
chr7:1-20704262:500990-501037	aactcatacccatgagattttaggttaaaataatataaattttggac
chr7:1-20704262:501300-501345	TGGGGCATGGATATATATGCTTAATTCACTGTAAATTAGGGTTCT
chr7:1-20704262:501620-501665	TCGAGGGAACAAAAATTGAAATGAGAACTTTTGCCAAAGAAAATT
chr7:1-20704262:501940-501987	acaaaacaaaaattcttgtgatggaactaatgtttaaaatatatgtg
chr7:1-20704262:502270-502315	ATCTTTAGAGAGATTGTAACGAGAGGACAACCCATAGTGTTGCTG
chr7:1-20704262:502590-502635	TTTCTTTTCATTTCCATTGTCATTATTTTCACCGACCAAAGAATC
chr7:1-20704262:503230-503275	TTTTGACTGCGCCGGTACCCTCTTCTCATGCTTCATTCCATTTCT
chr7:1-20704262:503550-503597	agtggattattcagcttttttcaattcctatatattcaaactttgaa
chr7:1-20704262:503880-503925	AATTCTTATTTCTCTGCTTTTGAATCCTTCTTTAAGTTGGGAGCT
chr7:1-20704262:504210-504255	CGAGGTAAGTAATTTAGTGGTGAAAGGGGTGTTTAAAAGCTTAAG
chr7:1-20704262:504520-504565	TTAATTCTCTTATTTGAAGGAGTCGGCAATACTAGCAGTGAATTG
chr7:1-20704262:504820-504867	gtgatatgtgtagaaacttacaattgtgtatctaataagttcttgat
chr7:1-20704262:505160-505205	TGCTTGATTATGAATCACATGTTGAAACCCTGATAACATGAATAG
chr7:1-20704262:505490-505535	CGTTCTTTCTTCTTTCAAGAACAACTGAGATCAATACGTTTGTTG
chr7:1-20704262:505790-505835	GGTTCTGGGGCATAGACTTATATGCTTAGGAGGTAGTGAATAAAA
chr7:1-20704262:506130-506175	GAGAGATTTTTCAGTGGAAAAAGAATGCGAGGATTCTGGTGTTTG
chr7:1-20704262:506440-506487	tggtgtgaatatgagaggaaatatgcttaatttttttaaaaaatagt
chr7:1-20704262:506760-506805	CGACCACGTACTATTATAACCAAAACTAAAATAATCTACCATCAA
chr7:1-20704262:507070-507117	gcttacaaatctctaaaaacaatacctaaatttaaaaatgaaacggt
chr7:1-20704262:507370-507415	CCAGTTTGACAAGAGCCATCTTCTTTCAATAGCTAGTTTGAAAGT
chr7:1-20704262:507680-507725	GGATTTGAACCTCCAACCAACGTTCATAACGTGACCAGTTGAGCT
chr7:1-20704262:507980-508025	ACACACACAAAGTACTTGGGCAAGGGTTCTTGAAAACATCACATA
chr7:1-20704262:508290-508335	CCACAAGTCCACCATATATAACCTTTCAAAAGGAAAAATTGAGAG
chr7:1-20704262:508590-508636	GCATTAAAAGTTCTGGTATTCTAAGTCCAAAACATTTTTGTATTGT
chr7:1-20704262:508910-508955	CGGCGAAGTGATACACTTCTGGAATACAACTGCTACAAAGTGATA
chr7:1-20704262:509240-509285	AAACAAGGCCGAAAGTACAAAAAAACTAGCCATACTAAAACCAGT
chr7:1-20704262:509540-509585	CTGGTAATGCCAGGAAAGTTAAACGGCTCTGAGATTTCCGGGGTT
chr7:1-20704262:509840-509885	AGTCTGTCAGATACTCACAAACAAACATCTAACATGATGTAATGG
chr7:1-20704262:510150-510197	tcttatgattttgacttctaagaaatttagaatttaatctaactatg
chr7:1-20704262:510480-510526	AAGAAAAAAAAATCCCACATATGGTTAAAATTTTCAACTCTCTTCC
chr7:1-20704262:510780-510825	CCCAACAGAATTGCACGAAACCAATTCAGTCTAGAGAAGGGTAAG
chr7:1-20704262:511080-511123	cacaggtgtttcggcggtatccaccgtcatggtgactgatgtt
chr7:1-20704262:511420-511465	AAGAGAAAATGAGAAGAGATGGCTTCGTTAACCTAATTATTTAAT
chr7:1-20704262:511720-511765	CTTCTTTGTAGCTTGTTCTCGGTAGTCTCTATGTGGTGTCATTGT
chr7:1-20704262:512030-512075	TAAATTTGCATGCTTCGTGGTATGAACACAATGGTGTGAGTGGGA
chr7:1-20704262:512330-512375	ATTGTCGAGTTGTCTAAGGTTGCTCAAGTTGTATATATTTTATCT
chr7:1-20704262:512730-512775	ACAAACTTCAAAACGGCAAAGGAAAAACGCGTTTTAGGGGGTTAG
chr7:1-20704262:513040-513085	TTCTCCATTGCATCTGTTGTTGTAAGTTTTCCTTTCCTCCATTCC
chr7:1-20704262:513360-513405	TTTTTGTGGTAAATTTTACTGTCTTTGTATGTTTAATGCCAAGGA
chr7:1-20704262:513660-513707	atggttacgagtctgactgttgattgttttttttattttaatttatg
chr7:1-20704262:513960-514005	GCAATCCAATGAGAACCATTAAAGATGTATGAAAGTTTGATTGAT
chr7:1-20704262:514260-514307	gattccaatcttctttatgattttactgtagttctaacatgtcttta
chr7:1-20704262:514590-514635	ATTCGCCTTGGTAGTTATTTTTTGGGACTATGGATGATGGCCGTC
chr7:1-20704262:514940-514983	ccggcagcgtgacgaggcacttgtacagcgtgattctgcgtta
chr7:1-20704262:515570-515615	AGCAGGTCATGATCTGTCGGTACCAGTGGATCTTAAGGACCACTG
chr7:1-20704262:515880-515925	GTCTTTTGTGCAAATTTCTATTTTCCTATTGCCAAATTCCCCCAT
chr7:1-20704262:516240-516285	CAATTGCCCCCATTTCTCATATTATTGCACATTCTTGTGAAGCAA
chr7:1-20704262:516590-516637	agtttttcgataaatgcgaacaaaaggatatgaattatttacaataa
chr7:1-20704262:516930-516977	aataaataaagttcattctcattgggctaagtttaatttactacaac
chr7:1-20704262:517230-517276	CAATCACTTAGGCCCACAATTAGAATATTTAAACCAATGATATACT
chr7:1-20704262:517570-517615	CCACCATTGTGGAGGTTTCTTCCTAAATTTTTCAAATTAAAAGTT
chr7:1-20704262:517870-517917	ttttacaaatacttgtgctatatttttagtttattttctaaaccatg
chr7:1-20704262:518170-518215	TAACTAAACCGAGATATATAAAGTATGTGTTGTGTCAACCTCAAG
chr7:1-20704262:518470-518517	aaccaaaacttcatccatataatatatactattgatttgatactttg
chr7:1-20704262:518770-518817	ctcttttgtagtacttcttacttttacaaaaagattaaagtattctt
chr7:1-20704262:519080-519127	ctacctaattttatcaatctcagcaataattttcggttaatatagaa
chr7:1-20704262:519390-519437	ataaatttgctaataatccaatttttgtaatatttttaaacaactat
chr7:1-20704262:519690-519735	AAATACCATTTACGACGTGATAAGAGACAACGATTCAAATCTATT
chr7:1-20704262:519990-520035	ACAGTTGGTTAAGTTTTTGTAATATGAGAAAGGAAGAATCGAACC
chr7:1-20704262:520300-520347	tcatgttgataataatcaattcaaatatgattgattaggacattaaa
chr7:1-20704262:520630-520675	AATAATCTCAGGGCAATAGTTAGTGTGAGAATTTGAAGATTTGAT
chr7:1-20704262:520950-520997	aaatcaaaatttatataagtggtatcaattttttaaatcttaaactt
chr7:1-20704262:521280-521325	CTTACCACGTGGACAGCATCGCGTACCCTTTCCTAGAAAGGAATT
chr7:1-20704262:521610-521657	atttttttgtcaaattctatcaattaaataagtttatcactaataga
chr7:1-20704262:521940-521987	caaaatctaacaaatataaaacatcttgaaaaaaatcctttataagc
chr7:1-20704262:522270-522317	ataattgaactactgtttatatattttattttcttttgtcacaagca
chr7:1-20704262:522590-522637	GAAAAAGAAACAAATATAAATAGTTAAGGTGAAGAAAATCCCCTCAA
chr7:1-20704262:522890-522937	ttatattttgatattgaatacaatcctaaaatatatagaaaagtagg
chr7:1-20704262:523250-523295	TAGGGGGAGCTTAAACGCTTATCTTGTAAAAGTCATATAATTCAA
chr7:1-20704262:523560-523607	aagctataattatattatagttttgattaaaagagcaccatataggg
chr7:1-20704262:523860-523907	tggatagaattatcgttacaagttcaaagtactaaatgtatactatt
chr7:1-20704262:524160-524207	attactattgatgaagataaactatactacaagaatttggatcaatt
chr7:1-20704262:524470-524515	AAGTTGAACATTGAATTTATTATTTCAACTTTTTGCAATGTCTCG
chr7:1-20704262:524810-524855	CCATTAAATTCTTCCATTATTTATGTCATTTGGTTGATATTGCCG
chr7:1-20704262:525150-525195	AATCGATTTTGTGTTGAAGGTGAAAGAAATAGAATGAAAAATTCC
chr7:1-20704262:525560-525606	CGAAAAGTGAAGATATTAAATTTAATTTTTAGACTTCTTGCGACGT
chr7:1-20704262:525880-525927	ttcactcattttattgtaaatagtttgttatagttttgtactttttt
chr7:1-20704262:526190-526237	agatcaaacaatttacaaaataattttttaaaaaaacattgatagac
chr7:1-20704262:526550-526597	acataaataaaagaaaatgaaaagtatttatatgatacttcacttgg
chr7:1-20704262:526850-526897	tgaaataactccaaattaccaaatataaaatgatttaatttttaaat
chr7:1-20704262:527170-527215	CACTTGGACCAATTCAAATGATCACCATAAATTTAAAATGAGGCT
chr7:1-20704262:527470-527517	TAATTTAACGTATTTGAAGGGATAGGGATTCTATTTTAATTCACAGT
chr7:1-20704262:528110-528157	acaaaaaaagattagaaactatatgttcgtttcgattatagatttta
chr7:1-20704262:528410-528457	tatatatatatatgttacacgtgggtttagaaaaatattttgaatat
chr7:1-20704262:528710-528755	ACATTTTCTTGAAAATAAATAGGTCATCGAATCTGCACACTGATA
chr7:1-20704262:529030-529077	ataaatttgacgtcaatttaaacctcaaaacttctttaaagaagttc
chr7:1-20704262:529370-529417	tcaaaactaaatcccaattattccattttttttaatttgtgtcagaa
chr7:1-20704262:529710-529757	gtgaaaagagagatttgatttttttgaactttttagtaagacattca
chr7:1-20704262:645270-645315	AGGGCAGATGTAGTGTAATCATGTTGTCAAGGAGAATGGACTACG
chr7:1-20704262:645590-645635	GGTCGCTCATTACGTCCTGCAATAAACATTTTCAATGATGATTAA
chr7:1-20704262:645910-645955	TCCATTCCATAAGAGGGTCGACAAAAGAGTGAACAATAATTTATA
chr7:1-20704262:646250-646297	aataatgttatatttataatgcactttaaaagtaaacgtgataaacg
chr7:1-20704262:646570-646615	TGAGAATCATAAGCGTCTAATACCAATTTCTAGATTCCACTTTCT
chr7:1-20704262:646880-646927	ttttcaggttaatattttagagaacctggaacaaaaatgattataaa
chr7:1-20704262:647210-647255	TACGAGATGTCCTAAGTTCAAACTCCTTCATTGTTGTTTCCTCTC
chr7:1-20704262:647530-647575	TGGGTTGTGTTGGTGATTTAAGAATTACACAGTGTGTTGCATACT
chr7:1-20704262:647850-647895	CCAACCCCATGGCCGGCTTAGCTGTAATTAGTTGAAGCAACATGA
chr7:1-20704262:648160-648205	GGCAGCAATTCGAAACCTCAATTGCCAAGGAATAACAGGGGTGTT
chr7:1-20704262:648460-648505	GCAACTGATGTGTGATCAAGACGACAACGAAAGACAGGTCCATAA
chr7:1-20704262:648780-648825	TGCCTCTTCTAGTTTTTGTTCTTCTTCACGTCTCCAATTATTTAG
chr7:1-20704262:649100-649145	CTCTCTCATTAAAGAACGTTTATAAGATACATTTCCCTAGCTTCA
chr7:1-20704262:649400-649445	CTTTGTGATGGTGGTGGAATCGTTATAATTCTCTTTTATTTGTAC
chr7:1-20704262:649710-649755	ACCTGAATCAGAGTAGTCAAATGCAACAGAAGAAGAACGATCTGT
chr7:1-20704262:650010-650055	AAACGAGAAAAATAATATAAGTTCCATTGCCCCAAACTCCATAAA
chr7:1-20704262:650310-650355	ATACTTGGAATGCAGTCCAGCATGAAAAACAAACCTCTCAAATTG
chr7:1-20704262:650650-650695	TAAACGCTATTTTGGAATGAATTTTCAAACGCTAAATAACTGCTT
chr7:1-20704262:650970-651015	AATGCAATGATGAACACAAAAGACTTACATCCTTCCGAGTACAAT
chr7:1-20704262:651280-651325	TGCTCCAACCTTTTTGACGCTATTAACACTGTTTCCTTTTTGTAG
chr7:1-20704262:651580-651625	GTTTGTAGTAATTTATTTTCCTACCCCAAAATGGAAAAGAGAATC
chr7:1-20704262:651890-651937	gttataatatatcattggtctatttctccattattttacatgatttt
chr7:1-20704262:652210-652255	GCTCGACGGTTGGTTGTGACCGCCATTTTCTGACAAATTTTGAGG
chr7:1-20704262:652530-652577	gaataataaggtgtacattttagacataaatgtttatgatgggtaat
chr7:1-20704262:652860-652907	acaattaacttatatatgtcactaagtatgttttaatgtatatagtg
chr7:1-20704262:653180-653227	aatacaaaacgcatatcttataatatgtgtatactgtacataacaag
chr7:1-20704262:653600-653647	aataaatgttaaaattatcctaaaatattagggtttcttgtaaagat
chr7:1-20704262:653930-653975	AGTAAAGGTTAAATCGGTTATTCAATATGACTCAATCGGTAAATA
chr7:1-20704262:654300-654347	aaataaatagtatacaaaacatgagaggaaaagttaactacaaacat
chr7:1-20704262:654620-654667	atcttacaaataagattttaatgtatatttttttgaaatcttagaaa
chr7:1-20704262:654940-654985	AGGGCAAAGTAGGAATAAAATGGGTAGAGAATTTGCTAAAAAAAC
chr7:1-20704262:655270-655317	ataacttattagacaaaaagttaaatatgtatacatgatataatgat
chr7:1-20704262:655870-655917	tgtctaagttttaagtttaatttgacaaaattgaaagtttacgttaa
chr7:1-20704262:656170-656215	CAATGCTTGTCCTTGGCTGAAGTCCACACTTCCTGATCTCCATTT
chr7:1-20704262:656500-656547	ATCTTCTCATTACTCTAGAAGTACATCAATTCTATTGTACAACATGG
chr7:1-20704262:656830-656877	aaatcattgtacatttattttttcaattttcatcctttcttttttgt
chr7:1-20704262:657160-657205	AAAAAGAAATGCTGGTGAGATTTCATATCTCAAGTTAGGGTCAGA
chr7:1-20704262:657460-657505	AATCAAAGTCTTGTTCGTGATTTTGAATACGTCAACAATGGTTTT
chr7:1-20704262:657780-657825	GCTTAGGCATATTTCCAAACAGTGGAAGCTAATAGTATTTCTTCC
chr7:1-20704262:658080-658127	GCGTTCAATAGTTTTGTAAATGCATCCTTATCATCTATATATACACA
chr7:1-20704262:658380-658425	TTTTCAAGACTTGCTTCGTAAGACAGACGAAGAATTTGGTTACCA
chr7:1-20704262:658690-658735	AACTTTCTATTTCGGTTATCCCTCTCTTTATATGTGCAAACTAGT
chr7:1-20704262:659000-659045	TACAAAACATTAAGTTGTCAAATGTGTAGTCTTCCATCAATTTGA
chr7:1-20704262:659320-659365	CTTGACATAACTGGCCCACAATTTCTAATCTCCATTACCTAGTCT
chr7:1-20704262:659660-659705	TATACCGTTCAACATGAGGCTCATCCATCTTCTTAAAAGAAGCCA
chr7:1-20704262:659960-660005	CTGATAGCTAGAAATAACCAACACTTCATGTACATTTTTTTTCTT
chr7:1-20704262:660270-660315	GTAAAAAAACTTAGTGGCAAGATATGATTGACCCTCCATAAAGAC
chr7:1-20704262:660580-660625	CTCAATTGATCTTCATTCACCAGAAACCCAAACAGCTCTGAAGTT
chr7:1-20704262:660880-660925	ATAATTCAGCGACACCTCTAAAGTTTAGAGAGTTTAATGCATTGG
chr7:1-20704262:661220-661265	TTTATGTTTATGTTGATTGAGCAACAAGCTTCATCTCTTCTTTCT
chr7:1-20704262:661540-661585	AAGTTCATGTCTCTTACTGCTATGTCCCATCCAATAGCTTCTAAG
chr7:1-20704262:661840-661885	TTCGTGATCCCCATAACTTACTTGAATCGACCATGTTTTCAACAG
chr7:1-20704262:662180-662227	tacttgaaattgaagagatctcttacttcaaaaagtattttccttta
chr7:1-20704262:662480-662525	GCATGTTCATATAAACAAATGCGTTTTTTCACTTCTGAGAGTAGG
chr7:1-20704262:662790-662835	CTTAAATCAACCATGTTTTCAAGAATTTCTGTCGAACTGTAGAAG
chr7:1-20704262:663110-663157	TTTATTGCTTGAAAAAGTATTCTCTGTGTCTTATATATGGCTTTACT
chr7:1-20704262:663420-663465	TATTTCCAATTATGAGCGGATCATGAAGAAGAGAACCAAAGTTCA
chr7:1-20704262:663720-663765	ACTGGTCTAGCACCTCCATGTTATATAGTCTAGGAATTATCTGCA
chr7:1-20704262:664020-664065	ATATATAGAAGTGGATCCTAATGGAGTTCTCACCACATTTCCAAA
chr7:1-20704262:664340-664385	TGGGAGGTCTCACGATTCCATGTAGAGAAGAAGCTTTCCTTAACC
chr7:1-20704262:664650-664695	CTTATGATTTTTCCCTCAAATGCACCTATTTTGGCCCTGAAGTCC
chr7:1-20704262:664960-665005	GTAAGGAGCAGACACTATATGATGTGGTCTTGCAAGGATTGGACA
chr7:1-20704262:665260-665305	AGCACTTTTAATTATTCTTGTTTTTGCTAATCAATCCAGCTAGGC
chr7:1-20704262:665590-665636	TACAATTCAAAGAAAATAAGTAGCATGACTTTTCATTATCATGTGC
chr7:1-20704262:665900-665945	TTTCCTCCATCAATTGAATTAAAAAAGTCATGGGACTTCGTAATA
chr7:1-20704262:666200-666247	TACAATTTTGATCAAGAACAATAGGCATAGACATTCTTTATGTTTTC
chr7:1-20704262:666780-666825	TAGCAACATCATTATACTGCTTTGGTACTTTCTCTTCTACAATAA
chr7:1-20704262:667090-667135	TTTTGGAGTTAAATGGGTTTCAATTTTGAATCTCAAGATGACTAC
chr7:1-20704262:667420-667465	TCAGGTTTACAGTCGGAAGGTTGAATACCTTTACTCGTTAGTTTT
chr7:1-20704262:667760-667805	AGAATACCCTGGACAGTACCAAGGAAGATGTTTGGTTGAATCAAA
chr7:1-20704262:668560-668605	GGGAAGAGCAGAACCAGGGATTCGAAGCTCATAAAGAATCCAAAT
chr7:1-20704262:669130-669177	tattttaaatgtcataactgttgaaagtattacaaatgtaacaaagt
chr7:1-20704262:669650-669697	tattgaacacaatttggaagatcaagtaattccatttaatgttatta
chr7:1-20704262:670010-670057	aaagcttgtgatttgtatgcaaataatttcttaaagtttatttttta
chr7:1-20704262:670320-670365	ACATTCTACTGGACGACAATCTAATGCATCAAGTATTGAGTATTT
chr7:1-20704262:670660-670707	tctttatagacttgaaaacaattagatagagtatcccatagtcttac
chr7:1-20704262:671070-671115	TTCAATCCAAGCTTTGATATGATTGATGCATGGAACTTATCCATT
chr7:1-20704262:671410-671457	atatcttgcaatatcatatttcaaactttcactctaagtttcaaaat
chr7:1-20704262:671730-671775	GCCCATTGGTAAATATATCAATTGCTGTCCTTAGGTCACTTTATA
chr7:1-20704262:672070-672115	TTTTACAAATCTACGTGGTTGTTTAACAGTGTTAGTTACGTCTAT
chr7:1-20704262:672390-672435	GGGATTTGGTGGGCACATAAAAGTTGAAACAAGACAACAAATATT
chr7:1-20704262:672690-672735	ATTCCCTTAACTGATAAGTATTTGGAAGACAAAACCATGTGCACA
chr7:1-20704262:673030-673075	TGTTTTCAAGACTTGCTCAATCAAACTACTGAAGAATTTGAATAT
chr7:1-20704262:673330-673375	AATGAAGAGCTTCTTTCTTGAGTTACTAAAATCTTCATTACTCAG
chr7:1-20704262:673650-673695	CCATAATCTTCTTTATTACTCAAAAAGTTGGAGTTGTAAACTCCA
chr7:1-20704262:673980-674025	GCTGAAATGTATGCTAACGACATGATCGGTTATTCCTCACAAAAC
chr7:1-20704262:674290-674335	AATTGCTACAAGAAACCTCTTCTCAGCGAGATGAATGGATCAAAT
chr7:1-20704262:674590-674635	TGTACCAAATTCAACTTAATCTTTCTAATACTTGTGAAGAATGGT
chr7:1-20704262:674900-674945	TCCTTAGGCTGGACGGATATAAAAAGCTATCTCTGTTTGCCATTC
chr7:1-20704262:675240-675285	AATGCTGAAAGATGCTGCAGAAGTAAAGGAAAAGGACAGGATTGC
chr7:1-20704262:675550-675595	CTCCATTAGCAACAATTCTTCTTTCCAAGTTCCCATAAAGCTCAT
chr7:1-20704262:675850-675895	GTCGACCTTTAATCAAGGCCAAAAATAGTGTTTTCAATCTAACTG
chr7:1-20704262:676150-676195	CTTGGCAAAGGGATGCCCATTTTTGGTAATAGGTGGTGGTAAATG
chr7:1-20704262:676470-676515	ATCACATTCATACATTGTGGATCATTTGAAAAGAAGAAAAGACGA
chr7:1-20704262:676770-676817	ttgaaataaaatagaccaaacagtttatttctattttcttttaagtg
chr7:1-20704262:677070-677115	GGAACTCCTTAGTCATCTCCATGCAGACTAACTGGAAACCAAGCA
chr7:1-20704262:677370-677417	ttttagaaaataaagtgatatgggaaactttaataataacttttatg
chr7:1-20704262:677670-677717	tattagtttatttggtatgtttaaaagcattcctaaaatttaattga
chr7:1-20704262:678050-678097	aaaattattgagtacataatgaagagactgaaattgtgaaacaatta
chr7:1-20704262:678350-678395	TGCCATCAATGAAGGTCTTTTTTCTTTCTTTTTTGAGACAATAGA
chr7:1-20704262:678660-678705	AAAGTCCATCACCTTTCTTGCCAGCTTACCTATCTCAATTTATCT
chr7:1-20704262:678990-679035	AAATTTAAACGGGAAGGACCAAAATGGTAATTTAACCAAAAAATC
chr7:1-20704262:679290-679335	CAGAATGGCAATCAGTATGAAGAAAATGAATCAGAAGACAAAGGC
chr7:1-20704262:679610-679655	CAATGACGTATTTGTTTGTCTTAAATGGCTTTTAAGAGTGAAAAC
chr7:1-20704262:679920-679965	AGGACCTTCATTATCCAAAAGTTTGTAGTTTACTTTTCTTGGAGT
chr7:1-20704262:680250-680295	CCAAGGACATCTAAAGATTCAAATGAATGAATTATCCAATCCATT
chr7:1-20704262:680550-680595	GTAATGGACACTGCGTTCGGAAAAGTCCACATAGTACCAGAGACG
chr7:1-20704262:680860-680905	AATGAAAAGTTAGGTCACTGTTTTCTTCAAATTAAGGGACCCTTG
chr7:1-20704262:681500-681545	GGAATTCATTTGACAGGAATAGCAAATGCAAAGCAAAAGTTACAA
chr7:1-20704262:681880-681926	GCTTCCATTTTTTTTTTCTTGTTAGAGAATTTGAAATCAAGAGATT
chr7:1-20704262:682220-682265	AGCTTTGGATACTCAAATGTGTAGCATAAATACCATCCTTTGTCA
chr7:1-20704262:682590-682637	aaagaaaaagtagagtttctaaaattatgttgtaagaaaatgttgag
chr7:1-20704262:682920-682967	attgaccttattttatgccaatacattgaatcttacaatttacttag
chr7:1-20704262:683220-683267	atcataactaagttcaattaccttattctttatatgaaatggagaaa
chr7:1-20704262:683530-683577	ttcattccagttttaagagttaatgttgaattttgcttaatgaaaag
chr7:1-20704262:683830-683875	AATTATATGTTACTTTCCAATTTCAATCACAATCCAAAAACACCA
chr7:1-20704262:684130-684177	GCCTACGGCATTTAAAATAAAATAAGATCCATATTGGATATAGATCA
chr7:1-20704262:684450-684497	TAGTAAATTACGAAGACTTTAGTGTTAAATCATTTTCTTCGAATTGC
chr7:1-20704262:684790-684836	AAATTTAAAAGTCAATAATTTTTTGCTCACCCTCCAATAATCATCT
chr7:1-20704262:685100-685147	tattatttgatggttacaaatattgtaactatttaatggtaataatg
chr7:1-20704262:685430-685475	ACAATTAACATTTGTTTCCTACAATAGTCAACTACATTATAACGC
chr7:1-20704262:685790-685833	tgtcaggtcgtaagggaatgccggggatccaaatcctgggctt
chr7:1-20704262:686120-686165	GAAGAAGAAGAAGAAGGGCGTGGCAATATGTATATCGTACTGCCA
chr7:1-20704262:686440-686487	attctattattgaaaatatggagtagaaattcataatatttttaaag
chr7:1-20704262:686760-686807	ataagtctatgcatatctatggtatcatatcaaaaagaatttatgat
chr7:1-20704262:687090-687137	tatatatatatatcttttaggaaaaagatgtcaattatgatgagtgt
chr7:1-20704262:687390-687435	AGGTGGGATGTCTAGTGGTAAAGAAGGGAACTTGCAAAAACCCTA
chr7:1-20704262:687730-687775	CCTCAAAGTGGCTCTATTTCATTATATTCCATCCATATCCCAATT
chr7:1-20704262:688050-688097	tttatatttttaataatagttagacaccaaatatacatacatcacaa
chr7:1-20704262:688360-688407	atatgcttaaaacataaattattttaataaaaccatgataagttaag
chr7:1-20704262:688680-688727	tagatatgaaagtattttttgagtttttgtaaaatattagaagtata
chr7:1-20704262:689010-689057	aatttaataataatagaaatggaaagtttgtaggtggaaattccaat
chr7:1-20704262:689320-689365	AAGTTTGAATGTCAAAGGTTTTAGGAGCTCTTTGCACCTATTAGA
chr7:1-20704262:689650-689697	tttaattttaaaagttaagagtaataattacaattaccaacctgatt
chr7:1-20704262:689970-690015	CCCATGTTCCGTGCAGGCTGCGGCAAACAATCATTTATTATTATT
chr7:1-20704262:690300-690345	CTATCTTGTTTCTCACGCATCCCTCACCCATTTACACTAATATTT
chr7:1-20704262:690620-690667	aaatagaagaaagaaagagttttatgtgtttaaatttgtagttgtct
chr7:1-20704262:690980-691027	aataaattttaaaatcttatttgatttggtaagtattttaatgaact
chr7:1-20704262:691280-691325	CTGCGTGTGATGTTCCTCCTACTTACGCTTTAGGGTTTATGGAAG
chr7:1-20704262:691590-691635	TTTCGTTGTAGTATATAAGACGAATTGCATTCATTCCACACCTCT
chr7:1-20704262:691960-692007	taaaatttatgtaaactaggttaacttttataaatgatggttaaaag
chr7:1-20704262:692300-692347	tattttcatttgtctttcttttcatattctatgttcggcaatttttt
chr7:1-20704262:692610-692657	taatttaaatgatcaaatctaaacatatattatattcttgatcgttc
chr7:1-20704262:692910-692956	CAACTAGAATGTCATTGTACATATCAACGATAGTTAAATGGATTGA
chr7:1-20704262:693210-693255	TGAGAGCATTGAGAGCGACAAGAGAACGTGAATGAGAAGAAAACT
chr7:1-20704262:693510-693557	gtgtaatccgaaagccattattaaaaatgttcaattgtaataatatg
chr7:1-20704262:694150-694195	TCTAAATGTGAAGGTTGTGACAAGTCAAATTATATAGTAAGGTCC
chr7:1-20704262:694460-694505	ATAGTGACATGTATTGAGTGGTGCACTAGCTACATAGTTCATGTG
chr7:1-20704262:694840-694887	tgatcaagataatgtttcaagaaaagattaaaaaagtgaaaaaaata
chr7:1-20704262:695180-695223	CTGCCGGAGATCATTCTTCACGCCAAGCAAATAACTCACCGTG
chr7:1-20704262:695520-695565	AACTGAGAACCCATTTGCCCGAAGCTTAAAAGATGGTATAGAACT
chr7:1-20704262:695860-695905	AATAGCAAACTTCTGTTTCATTAGGATAAACCGTTTGGTTGTCTT
chr7:1-20704262:696170-696215	CTGCTTATGAGTGCTTCAAGACTGTGGAGAGGAGGCCATTAGAGA
chr7:1-20704262:696480-696525	ATTAGGACTTGCTACTTGTATTATGCTCATGGTTTGCCCTTCTAA
chr7:1-20704262:696780-696825	ACAACGACTTAGTTTTCAACTTTGAGTTTTCCTGAAAATGTGAGA
chr7:1-20704262:697100-697147	acaataaacataactttcaaaatctaataaccaaaatacttatcaaa
chr7:1-20704262:697400-697445	CAACATATATGTTTGATGTTGTTCTTCAGCCATTTATATCGAAAC
chr7:1-20704262:697740-697785	AACTAGTGGGAAAGACAACAAAATGTGTATCAACTATGGAAAATA
chr7:1-20704262:698040-698085	GTTCGATTATTGTTCTTTCTAATTATAAGGTGGTTGGAATCTCAA
chr7:1-20704262:698380-698425	CAAAAAGGTAAGATTAACTTGTTTGTTCTAATCAGCCCTAGGAAG
chr7:1-20704262:698680-698727	gatatagttaaattatttgattcaaatttaaacaacaaaatctgctt
chr7:1-20704262:698980-699027	gtaaactattaataaagttagaaattactattagaagtaacaattta
chr7:1-20704262:699290-699337	gaccttaatataatagaccaagaaaaatataggaatgaaacaaagca
chr7:1-20704262:699620-699665	CACGATGCACTGTTCTCCTCTCCCCATTTGTCTTCCTTCTCCTAA
chr7:1-20704262:699920-699967	TTGCTTTCTTATGGGTGATTCTTAGCTTCTATTCTAATAATTTTTCT
chr7:1-20704262:700230-700277	gaacaacgcaattaacaagattgaataaaataactctgaaaaagaat
chr7:1-20704262:700630-700674	CGCCCCACGTGTCTCCACCACATACGTATTAGTGGTTACAAACC
chr7:1-20704262:700970-701016	TGAAAGGTCCAACAACTGAAAATTAATTTTAATTGAGATGAAAACG
chr7:1-20704262:701290-701337	taatctactacaagaaaacattaaattttttctttggttatatttat
chr7:1-20704262:701590-701635	GAAGTTTAAAGTAGAAATGATATGGATGGAGACACGTTGATGGTC
chr7:1-20704262:701930-701975	CTTCATCATCCAAACCACAGGTTCTGGACGGTTCAGAAATTATGG
chr7:1-20704262:702230-702277	GCTGTTGTTTTCATTTTTTTTCAATCATTTGATCTTATCTCAAATGG
chr7:1-20704262:702570-702615	GCCTGCCATTCATAAAGATTATTTTTAATCTGATGATTGTGATGA
chr7:1-20704262:702900-702945	TAGAATTGTCAACATCTGACCGCAATAACAATAAACCAAGTTTCC
chr7:1-20704262:703200-703245	GGGTTCTTCTTTGGGTGGGTTATGTAGGTATTGAATGAATTTACT
chr7:1-20704262:703510-703555	CTTCAGACTCCTGGGTAATTGATCGTTTGAATAGAACTAATAAAA
chr7:1-20704262:703810-703855	AGTGAAAACACCTTTGATGGAAGTAGCATAAGAAGACTGTTATCC
chr7:1-20704262:704110-704155	TCCCAAGAGATAAAACCGGAAAATTGCCAAAGGAACATTTACAGT
chr7:1-20704262:704430-704475	GTTACAATTGGAAGGCAATCCAATCTCAGTTTCTTCTAATTCTGT
chr7:1-20704262:704740-704787	aagatttgttgtattatgttgtaaaagatactttatatgtatgagag
chr7:1-20704262:705040-705087	aatgaacataagttgatgttttgaaatttataatgtcatattcaaac
chr7:1-20704262:705370-705417	aatttttaggaaagagttaatttagtttagtttatattaagtcaatc
chr7:1-20704262:705690-705737	ggaatcgttctatgattttacattcttatttctctattttgtagact
chr7:1-20704262:705990-706035	TCAGAACCAAACGAAATACCAACACTCCAAATGATATTTGTTCGA
chr7:1-20704262:706640-706685	CAGCTTGTGTCCTTGAAATAATTGTCGACCAAGTAGTCTTGAAGG
chr7:1-20704262:706960-707005	CGTGTAGATTGTGTGTATCAGTAAGGTAAAGATTTGGTTAAAGTG
chr7:1-20704262:707290-707335	CCAGTGCAGCAGAGACTGTAGCTAGATTCTGCAAGAATTCTTCAG
chr7:1-20704262:707610-707655	TGAATCACCCGTTGATAATTTGCCAACCTGATAGAAAAAACAAAA
chr7:1-20704262:707950-707997	tatgctctattattttattatggaatcatacaatattaaaactatta
chr7:1-20704262:708280-708325	CACTTCTTGAAGCAAATTTTCAACTAGTGTTTCAAAACCAGGAAA
chr7:1-20704262:708580-708625	TTCATCTGAAGGAAATTCACCTTTAGATCAAGTTCCTTATGGAGA
chr7:1-20704262:708900-708944	CACACTCGGATACCAGAAACACGTCGCCAATGCTAGCTCCTTTC
chr7:1-20704262:709230-709275	CAATCACTAGTTTGATGCTCTTTTTGTTTTAACTTTGAATCAAGG
chr7:1-20704262:709530-709575	CTTTGTAACTTAGCTTCTGTTTTGAACCCACTTATCAAAAAGGTG
chr7:1-20704262:709870-709915	CAAAATGACAGAATCATTCTCGAAAAACTTAATGCTCTAGTACCG
chr7:1-20704262:710210-710256	CGGTTTTGAAATGCATGACAAATCATTGTCATTAATAATCTATAGA
chr7:1-20704262:710540-710585	AAAGCTTCCAGCTTCATAAAATGGATTGAACAAAAAAAGAAACTC
chr7:1-20704262:710840-710885	ATGTCCTTGGGAAGAACCATAGTGATGTTTGCTAGCAATGGGCAA
chr7:1-20704262:711140-711187	ttttgtttcattcggaaaatatatttcttgataaatatccaccattt
chr7:1-20704262:711440-711485	AAACAACCCAACTTGTACAAAGTTTTTCTATTTGTGTGCCTTACT
chr7:1-20704262:711760-711807	ttagaaatagttttagaatgtttcttaaataactttatacttctatt
chr7:1-20704262:712090-712137	attaagaaactaacaaaaaagaaaaactacaaaaccatttaaattaa
chr7:1-20704262:712390-712435	TGTTATGACTTGTTTTTTTAAATTTTTTTCGTTATCGGATGCAAT
chr7:1-20704262:712720-712765	CGACTTTGTAACAATTTAAAACGTAACTTACCATATTGAGTAACA
chr7:1-20704262:713020-713067	AAAATTGGCTTTAAAATTTGAAAGCACTCATGATTAGTTTTATGAAA
chr7:1-20704262:713340-713385	ATATGAAAATAGGAAACATCCAAAGGTTGTGCAAATTAGCCAGCA
chr7:1-20704262:713640-713686	CATCTATACACATATATGCTTCGAGTTTAAAATCTTTCATCCTTGA
chr7:1-20704262:713940-713985	TGGGTATCATTGTTTTCTTATTGTTATTGTCGTTGTTTATGGTTA
chr7:1-20704262:714280-714325	CAAACAAATCTCTATTTAACATGTCTCACATCAAATAAGGGAAAA
chr7:1-20704262:714580-714627	tatttatataaacattgaaactgtttattataatctttgttattgaa
chr7:1-20704262:714880-714925	GGAAGGTATCTGGTAAAGCCATATGGCAGTTATCTCCATTGAAAT
chr7:1-20704262:715200-715245	GAAGAATTGTGTAATGTACCCCCAAATCTGAAGGATGGAAGTTGC
chr7:1-20704262:715510-715555	GAAAAGAGGGAAGAAGGAATTCTCTTTATTAGGAAAGATATCAAT
chr7:1-20704262:715810-715855	AAATACCTTGTACATTGAACAGAACTTTTGCTTGCTTTTCTGCAT
chr7:1-20704262:716130-716175	CAAGGTTTAAGTGCATTCCAAAAATAACTCACAAAAGAAAAGATC
chr7:1-20704262:716460-716505	TTGGTATGCAAGTGTGTATATGAGGAGTTGAATCTATAATTTGTA
chr7:1-20704262:716780-716825	CCATCTTCGTCCGTGCTCCCCACTGAGATCTCAAACGAAGAGAAA
chr7:1-20704262:717090-717135	GGACAGTAACTCTCCCCTGAGAATGACAAGTTGGCCATAAAGTTC
chr7:1-20704262:717390-717435	GGAGTGCGAGAATGATGGATTGAATTTTACATAGTTGACATAATT
chr7:1-20704262:717700-717745	GGCAAAGTAGAAGCATTAAACTCACCACATATCCACGAGTGGTCC
chr7:1-20704262:718010-718055	CAACCGGAGACAATTCAAAGGCTGACCCAATTGAGATTTTGTTTG
chr7:1-20704262:718350-718395	TTTGAAGGAAGATGAATAAATGAGGGAAATACAAAGTGTGGGTTT
chr7:1-20704262:718970-719015	TTATTTGATGGGTGGGTGACACATGTAAATTTGTAATTGGCCTCA
chr7:1-20704262:719280-719327	aaattcatttatgttttagtatcaaactatttagtcaaatttatggt
chr7:1-20704262:719640-719687	cataaaagtatatcaagtttgagtagatagccaaagtggtttatata
chr7:1-20704262:720000-720045	GGGTGAGACCTGATAAATAGTTGGAAACATAGGCTGCAAGATGAA
chr7:1-20704262:720330-720375	CAAATTTTAATGAAGTGTCCAAGTAGTTAACGACAGTTGGTTAAC
chr7:1-20704262:720680-720727	gaactaattttggtttaaattaaaaaaaaaaagtgaaattggatatt
chr7:1-20704262:721010-721055	CATAGCTTAGGTGTAACCTTGATGATCAAACACTAAATCCCACTT
chr7:1-20704262:721360-721407	atgcatgtttaatctttataattaactacaatgaaagtgaataacaa
chr7:1-20704262:721670-721717	acaaacaaatatccctctagaaaacaaaactaaacattatatatgaa
chr7:1-20704262:721980-722023	gctgtctttcagtagcctggattcagccagttcgagtgcacgt
chr7:1-20704262:722280-722325	CTATAAATTTGCAAGCAATTAGAGGTAGTAGAGATGTTTACCTGG
chr7:1-20704262:722580-722625	GAAGTATCCACCACGAGTTGGCATGAAGTCAAAAATCCATTCAGG
chr7:1-20704262:722880-722927	ctgaaaccaatagtaaaagcagtaagaatgaagaaatgaataaataa
chr7:1-20704262:723190-723237	tctattttgttttcctgaattctaaaaagctgtagttgttttatata
chr7:1-20704262:723500-723543	AAAGAACCCACCATTCGTCGATCAATCATGCAGCATCCATCGG
chr7:1-20704262:723800-723845	ACCCCTTCTCCAAGCTGGAATCTATCAATCTTTTTCTCCCATGAC
chr7:1-20704262:724110-724155	CCTTTTAGTTGATGATGTTTACGCATTTATGATACAACGTTTTAT
chr7:1-20704262:724410-724455	TTGTGAGAATCTATAGAGATATCATGTTTCAAAGTTTCAACAGAT
chr7:1-20704262:724730-724775	GAATCCAGTGTGTGATCTTGGAGTATTGAAATCCGATTTTCTACC
chr7:1-20704262:725070-725115	AAAATGATTTCTCAGGCAACAGAGAATGGATTAAAAACAGAGAAT
chr7:1-20704262:725400-725445	AAAGAGTAGCATAAACAGGGATATGGGATGATTTCATGAAGAAGG
chr7:1-20704262:725730-725777	acaaaaatatatacatatatatatatcaatttgtgttcgtagcctaa
chr7:1-20704262:726030-726075	TGGAGTGAGTTTATGAACCGTCCATTTTGATTGGATTTGTAACCC
chr7:1-20704262:726350-726397	aatatatttaatacatgatcgtgtagtgagatgagattcaaattggt
chr7:1-20704262:726690-726737	aataatgtaaaaattgaaacataggtaaaaagtaagtttaatgcaaa
chr7:1-20704262:727080-727127	atttgttattattggttgagtaacttcaacttctctaaattattatt
chr7:1-20704262:727480-727527	agaagatatgagatctactacatatctatttttttctataacaccat
chr7:1-20704262:727790-727837	TTTGAAAATGTTCCAAATTTTGTATTAGTATATGCTTGATTAAGGCT
chr7:1-20704262:728090-728137	agagcattgtttaaagaaaaacaattgaaactaaaaactgttttaga
chr7:1-20704262:728400-728447	TTTTCCAAAATTTTATAATATAATGGAAACACATTCGTGCGTAAAGG
chr7:1-20704262:728710-728755	TTTAGGATGAATATTAGAATGGTTGGACTTCAAAACAAACTCAAT
chr7:1-20704262:729010-729057	aaaagaaaaaaaaaagcattagatcgtcttagaacatcttatacgaa
chr7:1-20704262:729320-729365	AACGATGACGAAAAAATGGAGAGAAAGGAAGATAATATTCAAATT
chr7:1-20704262:729670-729717	ttaaaaaaaagatgaatatgtgcatagagaatagagatagagtcttt
chr7:1-20704262:730060-730103	GCCGAGGATCACATCAACTGGATTCTCTTCGCCACACCTGTTC
chr7:1-20704262:730410-730456	AAAAGGAAATCAGTGTTGTTTATATATATAGTGAATGTCTCTGGTG
chr7:1-20704262:730710-730757	aattaagatttattaggcatgaaattgaacattcaaagacttgttaa
chr7:1-20704262:731020-731065	TTTTTGTCGTTCCCAGCAAGCTAGATTAGATAAGTTGATGGAAGA
chr7:1-20704262:731660-731707	gtaatattactaataaataataatatcctctgaaaaaataggaatcg
chr7:1-20704262:732000-732047	tttaagtgtctaaaattaatttaacgtttaattttgtacttttaatc
chr7:1-20704262:732330-732375	TGAGGACAAACTTTACATATGAGTGGGGGAATTCTTTGGGATTTT
chr7:1-20704262:732660-732707	tttcaaaagtatttaatatatgttatttgtcaaatgtttttaatcaa
chr7:1-20704262:733000-733045	TATTTTCATTAGAGTTTGTTATCGCATATGGTTATCGTAGCCAAA
chr7:1-20704262:733310-733357	ataacaactcaaaagatatatacttgaaaagttgtgtttgttgaaga
chr7:1-20704262:733610-733655	AGAACAAGATGGTGGGTTCTTTGTAGTGATCAATTATGAGAGAAC
chr7:1-20704262:733920-733965	CTAAATTCGGTTTAGGGTTTCGGGTAGAGGGATTTGAATCCAAGA
chr7:1-20704262:734230-734277	ttttttttcattgcataaattaaaatagatttagaaagtatattaag
chr7:1-20704262:734540-734587	gtttaaacaacataaatttaaaactacgaaggctacattgtcattta
chr7:1-20704262:734840-734885	AAGCCACTAGAATGTCTCTTTCTTGAGTCGAAATTAATTATCTCA
chr7:1-20704262:735150-735197	gaattgagaatcttaaatgggttttaagttaacctaataagaaacga
chr7:1-20704262:735450-735495	GCCTCTCCATTCCTCAAAGGTTTGCTCTTTTTTCTCAATCATAGA
chr7:1-20704262:735770-735815	TTGAAGGGTTGGTGCTTACAATGCATAGATATTGTTGTCAAGTTC
chr7:1-20704262:736100-736145	CCGTTGAAGATGTTAGCGATCTTGGAATTGTAGGTGATGAAGATT
chr7:1-20704262:736420-736467	ggtaactaactttcattctgccatactccttttttaatatctattat
chr7:1-20704262:736720-736765	CACTTTTGATCATCGTATGTTGATTCAAAATCTTACTGGACAGGT
chr7:1-20704262:737050-737095	ACTGAGAATTCCTTTTGTTTGTACATCATTAATTTAGTTGTACAG
chr7:1-20704262:737360-737405	TTATTGCTGGATATCATACTGCTATGTGCTATTGGTTTGATTTAT
chr7:1-20704262:742950-742995	TGGTCTAACAAACTTCCAGTTCCAGTTATATTTGAAGCTATTAGT
chr7:1-20704262:743290-743335	TTATACATCTTTCTTATGGAACTTGTAGGTGTTCCACAATGCAAC
chr7:1-20704262:743590-743635	ATCTTCTATAATGGTACTATTGAAGTTGTTGAAGCTAGTGGTATC
chr7:1-20704262:743920-743965	TAGAATCTAACTGAACTGGTTTATAAGTATTTTCGAGCTACCATG
chr7:1-20704262:744240-744287	agaaaatctcaaaactacttctgatatattttataatcttatctcct
chr7:1-20704262:744550-744595	GTTTGCAACAATACAGTTGTTCTGAATCTGGAGAGTTTTCAGTGG
chr7:1-20704262:744860-744905	GCTGGTAGCTTTCATGCTTTGCATGTAATTTGAAATAATGTATAT
chr7:1-20704262:860290-860335	ACGAGGATGAAATCATAAGACTTCCAATACTTTGTTCTTTTTTCT
chr7:1-20704262:860600-860647	tatcgaataaactaacaatggggaatatatatacacagataggtaca
chr7:1-20704262:860960-861005	GAATTAGAGAGACTTGGAAGCTTTAGAAAGGCAAGGATGATGAAT
chr7:1-20704262:861290-861335	CTCGCCTTGTCTAAAATATCTGACCACATCTGCAACCCAATAGTT
chr7:1-20704262:861640-861685	AGAGATAGAGGGGGAGGAATACTAAACAAATTTGGTGGGGGACAA
chr7:1-20704262:861940-861985	AGGCCAAAATGAATGTTTTTATAACGGTATTTCGAAATTGGCGGG
chr7:1-20704262:862240-862287	tcaaaacacaagacgaatattaataataaacaaataaataaatgagt
chr7:1-20704262:862570-862615	TCAAGCTGTGAGCTAGATTGGAATGTGTGCTTATATTCCTTTTTC
chr7:1-20704262:862870-862915	TTGTCGAACTAAATACTTCGTGTATACTAACTTAGGTATCACATT
chr7:1-20704262:863200-863245	CCTTCCTTTTTTTTACAATATATTGGGTGAAGAAATCAATATCCG
chr7:1-20704262:863520-863565	ATTCAATGGACGTCTTCAAGTTCTGCATCGGTTCTACCCTCTCCT
chr7:1-20704262:863820-863865	TCTATGTCTGTAGTTCCCTTTTTCTTGTTTTCAGTTTTTGACAAA
chr7:1-20704262:864440-864485	AAAGCTATTTTTAAATCACCAAACACATTTCGGTTTAGAAATGAC
chr7:1-20704262:864740-864785	GGTTCATCATTCTTGGGTCGAGTCCTAAGTTTTTTAGGCCTTCCA
chr7:1-20704262:865090-865137	acctcaatcttaattattaataaatcaaaacacaacaaaaatccaat
chr7:1-20704262:865400-865447	agttcctgatcaatcttcagttctaaggattctaaatattatttcta
chr7:1-20704262:865700-865745	TAACCTACATTACAAAAAAATTCGCATATATTCTGACGCCTATTT
chr7:1-20704262:866020-866067	tttatgatttgtgtaaactttgtgaaatttttcattgatagaaatta
chr7:1-20704262:866320-866365	ATGATGTGGCAAAGGAGATAGAATGCTAATTACACGTCATTGTGC
chr7:1-20704262:866650-866695	TTATTTGTTGTACCGTACGCGGACGTATACCTTCCAAACTAAGTT
chr7:1-20704262:866970-867015	TGCCAAGTGTGGGACATTAAACCAAGTGCTAAGAATTCGAGAAGA
chr7:1-20704262:867340-867387	agagggatgatttgtatttgtaattcttttttaacattttttttaaa
chr7:1-20704262:867650-867695	GGGAATAGCTGAAACAATGTAAGGGTGACTTAAAACTATACATGA
chr7:1-20704262:868000-868047	GAGTATCAGTGAAACGTCACGATATATTTTTTAACATTTTTAGTGTG
chr7:1-20704262:868340-868385	GAATGACGTCGGAAAATACGTTTGTGAAAATTTGATATTAAGTTG
chr7:1-20704262:868660-868705	CAATAACTGATTTCTCTTTCTCTTTTGAATGCTCAACTCATTATG
chr7:1-20704262:869030-869077	caaattttatgcagttcattaaagtattattaagtatataaatgatg
chr7:1-20704262:869380-869425	TGTATCAAGAGGTGTATTAGATGTATTAGGCGTATATAAATGTGT
chr7:1-20704262:869700-869747	taacaaataaaatattagaacattagtgaaaaatcatgtgtaaactt
chr7:1-20704262:870000-870045	AGGGCTGTATTGTAAATTAGATAAAACGGATATGCAAGGGGAGTT
chr7:1-20704262:870320-870365	CCCACAAATGTGTACTATTAAAAGCAGCGAATAATTGCCATGTTG
chr7:1-20704262:870650-870695	AAATCCTGTTTCCCTTTTGATTTCTACGCAATTGCATGCTTTCCT
chr7:1-20704262:870990-871037	TTGAATTATTTCTTCCAGTTTGTATTCTCAATTGTGTATAAGCAATG
chr7:1-20704262:871330-871373	agctgttcgtaagtaccgtgagaagaagaaggctagggcagcc
chr7:1-20704262:871650-871695	GCAGAAGCAGTGAAGGTGCTGTGATTAATGGACAAAGCTTTGGTG
chr7:1-20704262:871960-872005	GAAGTATGAGCAATAGTCTATTTATTAGACATAGTTGATTGCCAT
chr7:1-20704262:872280-872325	AAGCATGCGTAAGAACCAGAATACAGTGATGTGTTTGTTCTACAT
chr7:1-20704262:872580-872625	TAAAATTGGATTTTAAGCACTTAAAAGGTCATTACAAACATGCCC
chr7:1-20704262:872910-872955	CGAAGGTTGAGAAGTGGAATTGAGTAGAGCATGGCAGAGTTTTAA
chr7:1-20704262:873220-873267	tagcaacatttacatttatcaaagatatcatgttacaaatatggatg
chr7:1-20704262:873550-873597	AGATCTGTGTATCATCATTTGTTTTCATATCTCATATTTATCCAACT
chr7:1-20704262:873870-873915	GCCAGACCTGAACTGAGTTATCTTCAGCCACACTTGAAATGACCC
chr7:1-20704262:874190-874235	AGCTGTTGATACTTCAAGAAACAATCACCAACGGATAATCACATT
chr7:1-20704262:874530-874575	TGATGATCCCGTAGCCTAAGCTACTATTTAGCACCCAATTATTCT
chr7:1-20704262:874830-874875	GCCGGGTAAAATTGTATTGCCATTGAGATAGTTCTCTTCTTTCTC
chr7:1-20704262:875170-875215	GACCACGCTTTCATGAGCCTGAATATGGAAACAGCAATACCATAC
chr7:1-20704262:875500-875543	ctcgcatccactcgtctttgcaccgacaatttctgggttctgc
chr7:1-20704262:875840-875883	gaggaaagggggccgatggaacccaatcgacggtgagagaggg
chr7:1-20704262:876180-876227	ttaatatatatacacacacatcagttaaccctaactatcatgtgttt
chr7:1-20704262:876480-876525	GGATTGTTGATCTCTTACAGAATTTGTCTTTGAACTTATTGATTT
chr7:1-20704262:877100-877147	tcaataatttacttatatattatagcatttaactagtgttctctttt
chr7:1-20704262:877410-877455	TCTATTTAATATCTAGAATGACCACAACCATTGAACATGTGATCA
chr7:1-20704262:877720-877767	aaagtaaacaattacaattataccaacaaatcaacactcgattttaa
chr7:1-20704262:878060-878107	ctacaaccctaacatcaaaaacaataataatacatatttttgttaac
chr7:1-20704262:878450-878495	AAAATGGACAAAGGAAATTATTAGGATGCCTTATTTTTACAGCGC
chr7:1-20704262:878790-878833	ctttgttggctttccggtccacgtccacttgcttcactccctt
chr7:1-20704262:879110-879157	taaaacgaagaaaataatacaaaaacttaataagcttacaatttatg
chr7:1-20704262:879420-879465	AAAGCAAAAAACCCATAAACAAAATCAGACCAAAATAACCTATAG
chr7:1-20704262:879750-879795	GAGACGTTAGCCGTTGGATTATTACAACGATGGCGATGTTCGCCA
chr7:1-20704262:880060-880105	ATTCATGACACGTGGCTCCTGCTCAATTTCACAAAAAAATTATAA
chr7:1-20704262:880360-880405	TTTGGACAATACTTGTCATATCATGTGCCACTCTTAAGTTTTCTA
chr7:1-20704262:880670-880717	aaataaattgacttaaagtatgtaacataacatcaatcatcctatta
chr7:1-20704262:880970-881017	aactttatttctctttaataattggttagtttttgaaatggataaca
chr7:1-20704262:881290-881337	AAACCTTTTATTCACTTAGGTATTAAAAATGTAAATGAGATGTTGGC
chr7:1-20704262:881590-881637	ttaggtgtaccaatattttatttggttcttagtttgactaatatttc
chr7:1-20704262:881910-881957	aatatttgtattaatatatataatacttacatttgagggcattagat
chr7:1-20704262:882230-882277	ttactgtacatattttaaaaacttatacaatctatatttacaaatct
chr7:1-20704262:882530-882577	tgttcttttgatataaacaattttatctttttgactgtaggatgtta
chr7:1-20704262:882870-882915	GGAGAGAAACATTGAATGGTTCCATTTGTAGGAAGTTTTTATTAA
chr7:1-20704262:883170-883215	TCAACTTTTATGTATGTGGGTGATGACTCGTCTGCATTATCATTA
chr7:1-20704262:883470-883515	AACTTGCATATCTTCTCTTCATTTGAAGCATCTTCGTGGTTTTGT
chr7:1-20704262:883770-883815	GTTTGCTTGTATGATGTATAATTGTAATAGCAATGAACTCACCTA
chr7:1-20704262:884110-884157	tttttattagaaagattgaaagaaaacactttattttcctatgatat
chr7:1-20704262:884410-884457	tattttagtataattattttcaatttaatgtccgagccaaaagtttt
chr7:1-20704262:884730-884777	ttatcttcttatcatgttcaatacaccaacttcatacaaagattata
chr7:1-20704262:885060-885107	cattttatcagtttatacatctgcatatatacaataatgtgtactta
chr7:1-20704262:885360-885406	ACACGTATTTAGTAACACATATAGTTTAGTTTTTCTCTCTATCCGA
chr7:1-20704262:885720-885767	tgaaatatttgtattttagtttttaattcaattattttatttccata
chr7:1-20704262:886090-886137	caattttcctcaacattacatatactagagagcaattagtcttttaa
chr7:1-20704262:886390-886437	taaaatatgttcgtttcttttctttaaagacattaagagtattcaac
chr7:1-20704262:886690-886735	GTTGGAATGATATGAATGTGGCAAACCGTTGTACATGCAAAATTA
chr7:1-20704262:887050-887097	ttaattggaataaaagaaaaaaataaagaaactgtttgatcaataat
chr7:1-20704262:887400-887445	CAGAAGTTGTTCAGCAAATCGTCCGATGAAACATTCATTTTCAAC
chr7:1-20704262:887830-887875	GGACCAACTTTTCTTACAACACGGGATTTTTTCTTCTTAAGACAA
chr7:1-20704262:888170-888217	taatatatctaaaatgcaacaaactttttaatttttagcctaaaagc
chr7:1-20704262:888510-888555	AGTCGAACTCCGGTATTAGAGTTTTGTAGGTGCGGGTTTAACAAA
chr7:1-20704262:888830-888877	attattcagaactaactctacttagttatgccttattaattaataaa
chr7:1-20704262:889200-889247	acgattgttcaacaaaatactcttatgatattaataactaattctag
chr7:1-20704262:889820-889866	GAAGAGGATTTTATCTGTAATTACAATGTTGAGAATGGTTTAAGGT
chr7:1-20704262:890160-890205	CCCACCCCATCTTTGGACTAAGTTTAAGTTCTTGAGTTGTATATC
chr7:1-20704262:890480-890527	actttcatacataatcatcgttgtttcaaacataacatattatttac
chr7:1-20704262:890810-890857	ttacattggatatctaataaatacaactttttttcctactttttaat
chr7:1-20704262:891130-891175	CCCCATCCCAAATAGGACAATCGCAAATTTAACAATTAAATTCAA
chr7:1-20704262:891450-891497	tagaatgttgttaaataataaatataacatttcattgcgctaacatc
chr7:1-20704262:891770-891817	aaaaaaaggaaaaactaaaaattaagaacttgtatgcatccaatctc
chr7:1-20704262:892070-892117	tagtatttagttatactgtgaaacaatttttactcgttgaagttaat
chr7:1-20704262:892380-892425	AAGAAAAACAAAGGAAAAGTAGCTAATCTTCATGCAATGCCTTTT
chr7:1-20704262:892700-892745	CCATCATTATTTCCCTCCAAATTCCTTACAAGTTAGAAGGAATTT
chr7:1-20704262:893060-893105	AGAAAGATGAAATTTATGGGTAGAAGAGTTGCGTGTGTGGGTCTC
chr7:1-20704262:893370-893416	GTAATGGTCAATTGACTATGACATCTCAATCTAACTAATCTGTTAG
chr7:1-20704262:893720-893765	GATAAAAGATAGAAGAGAGAGAGTTGTAGCTTTTTGACCATGCAA
chr7:1-20704262:894060-894105	TTGTGGGTTTGTGTCATTATCATAATTGACTAAGGCATATTAAAA
chr7:1-20704262:894380-894427	gaaggatcttaattggtggagagtcaatctacctaactatatatata
chr7:1-20704262:894710-894757	tatatttgaaatttgaaaattgaaaatgtaccaagattataacttca
chr7:1-20704262:895060-895107	aagaaagaatcatcaataattattcactatttccaatttccttgaaa
chr7:1-20704262:895390-895437	aaataaagaaaaatagaattaaataataacaaataccctcgactatt
chr7:1-20704262:895690-895737	tacttatggtttaatcaaagctaatacatataatcaattaatcattt
chr7:1-20704262:896010-896057	attaaatccatttcaacaaaatttaattataagccaaagtattaagt
chr7:1-20704262:896310-896357	attagatgttggaaaaagaaaaaaaaaaagaatgatttgacatatgc
chr7:1-20704262:896620-896665	CCCCCTCTTCTCCTATCATTGGAATAAAAGCCCCCAACTCTACTC
chr7:1-20704262:896940-896987	tataaacaataatcaaattttgctatatttgtatgtattttcataga
chr7:1-20704262:897250-897297	GGATGTAGGATAGAATAGGATATTATGGAAAACAAATCAAAGTATGG
chr7:1-20704262:897550-897597	tgaattgattaaaatatacaacaccatatcacaaaatggttagatga
chr7:1-20704262:897880-897925	TCACCCACACTCACACCATGAATGTGTGTATTTCCCCTCATTCAT
chr7:1-20704262:898190-898235	CTAAAAAAAGCCGATACAATCTTGAACTATAACTCTTGTAGTGTA
chr7:1-20704262:898510-898555	GTTAACTTTGGGTTATATTCAACTCCAAATGGATAGGTCAAATTC
chr7:1-20704262:898810-898857	aactaatcttcttttatttaaaaagtacttaaagtagacatgaacga
chr7:1-20704262:899110-899155	TGATAATAGCTATCACTTCATCTGCTACCATTTCTTAAGTTCCAC
chr7:1-20704262:899420-899465	AATAACCTAAAGTACAAATTGTTTTAACCCGTTGACCATAACAAC
chr7:1-20704262:899740-899787	AAACTAAAATTTCACATTTATATTCTTTAATTATGGGGAAAGTGCCA
chr7:1-20704262:900050-900097	attagaccataaggccgtcttttataactattttttaaatacaatta
chr7:1-20704262:900370-900417	gttagtgaagaaaattagatgtagaagttttgatgaaaaagtaaaaa
chr7:1-20704262:900700-900747	aaaataggtatgtaatttaattttatgataataacaaaaccatatga
chr7:1-20704262:901000-901045	GGTTGCAAATCATCTCAAAATTCTGTGTTTCCAACTGGCTGTCTC
chr7:1-20704262:901300-901345	ATGATTGAAAGTCCCCATAAATTTGTGCTCTAAGTATGTTGCATA
chr7:1-20704262:901610-901657	taagacaattttttcttagtttctctatattttttttcaatcacaaa
chr7:1-20704262:902270-902317	gatctccaaatttctggcatctccattttatatttttaattcttatt
chr7:1-20704262:902570-902617	caagacagataaattaggagttcactctaattttgaaagttatatta
chr7:1-20704262:902880-902927	tccctataaaccctctttctctttcatccataattaaaaataaaatt
chr7:1-20704262:903200-903246	GAGAAAGTTAAAAAGAAAAGAAAATAGTATGGGTAGACTATTCCCT
chr7:1-20704262:903560-903607	cttctctttaatccaaacccattttttcttttccttttatctttaaa
chr7:1-20704262:903900-903945	GACCATTACATTAGATTGCAGGTTCCAATCAAAATCTATTCTACG
chr7:1-20704262:904230-904275	GAAAACGAAGCCATGGCTATGTCTCTCAACAACACATTGGATCAA
chr7:1-20704262:904590-904635	AAAAAAAAAGACACCCAGAATTTTCTTTTCCGGGAAACTGAGAGA
chr7:1-20704262:904890-904935	ATTTTGATTATGTAATGGCAGTTTTTAGTGACCCATTTTGGGGTT
chr7:1-20704262:905230-905277	atttggatttggattctatgccttattattttagttaaaagttatgt
chr7:1-20704262:905580-905627	ttcttctcattcaactaaaactatgtcttaattatatgaatcttcat
chr7:1-20704262:905900-905947	TTTTCTCACTTTTCTTTTTTTTTAAATTCATAATCCACCACCATAGT
chr7:1-20704262:906240-906285	GAGGGGGCATTTAGAGTGTTTTGACCAAAGAAGAAAAAAAGGAAG
chr7:1-20704262:906550-906597	ttctttttctttttatacatttatgagttggaatatagatgtggtca
chr7:1-20704262:906850-906897	aattttgatttagatactgcatttaaaatattgaaatcgaacattaa
chr7:1-20704262:907150-907195	TTGGTACCCAAAACAATTAAATCCATCAACTTTAGGGTGTGATTT
chr7:1-20704262:907490-907536	CTTTTTTTTATTTCAATGGAAATCACCAAAATACATTGCTCAAACT
chr7:1-20704262:907800-907845	AGAGTACAAACAAGATCCAAAGCAGGAAAAAGATAATGTAAGAAA
chr7:1-20704262:908150-908195	CGGGAAGGTAAAGCAAGGGCAGGCAAAACTATCATAAGTGCATCA
chr7:1-20704262:908470-908513	AAAAATGACCTGACCTGCATCATGACCACAACCCCAAAGTGCC
chr7:1-20704262:908770-908817	aaagagtgaacttttgacctatgaaatttaacaacatatgaaatttt
chr7:1-20704262:909080-909125	AAGCAAAGACATCAAAGAATCAGAGAGCCAAAAGGGTTTTTGCTA
chr7:1-20704262:909410-909457	CAGAAAAAGATAAGGCGACAGAAAATAAAATCGTAAATTATAGTCTG
chr7:1-20704262:909720-909765	ATTGTAATTCATGAGAGGCATTCCTGATCTAATATTACGAAATTT
chr7:1-20704262:910050-910093	gtttgagggaatgaggtttaggagaggcgggtggagaatcgga
chr7:1-20704262:910430-910475	CAAGTAAGACAGTTGGAACTGAAAATTGAAATACGCAATTTCTTT
chr7:1-20704262:910760-910806	GCCTCTCTCAAGTTATACATTTAGCTTCTTTTTAACTAATTTTTCG
chr7:1-20704262:911070-911117	aagatatcaaatttctttctaaattttaataattcattaaaagaata
chr7:1-20704262:911410-911455	GCAAAACCGGTGAGACCCTAACTTATCACCGACTTATTTTATACC
chr7:1-20704262:911720-911765	ATAGTGTCTGATGCTCTCTATATAAAATTTCTAGATCTACCACTG
chr7:1-20704262:912050-912095	AAGAAGAGGAGCTTGCTTAGATCTTACCCAAGCCAAAAACCTCAA
chr7:1-20704262:912370-912417	ataaatacattataataacttcttaaaagataacttagtctaactct
chr7:1-20704262:912670-912717	gatgttaagtgtatatatttgataccttacattaaggtctatgacta
chr7:1-20704262:912990-913037	aacaaatatgcattgatagattatcaaatttctattttagaaaaata
chr7:1-20704262:913330-913375	ATTTTGAAATCCAATTATGTTTACTTGTGACTGTTTTGTTCTCGC
chr7:1-20704262:913710-913755	AGTTGAAAAAGTTGTGTTAACTTTGAGAAGTAGGAATTTAGCACT
chr7:1-20704262:914010-914055	TGGAAACAAAAGAATTGGTAGAAGGCTCAAAGATTGAGGGGCATT
chr7:1-20704262:914340-914385	TAAAAACCAACCGAAATGAAAAATGCCTTCAGCAATCGCTCACTT
chr7:1-20704262:915040-915085	TAGATGTTAATGCTGCTAATAAGTACGGTGTTGCTGTAGGAAATA
chr7:1-20704262:915360-915406	CAACCAAAATGGCCCAATAAATTTGAAGTAATTTCTTATCAATAGG
chr7:1-20704262:915660-915705	GTAGAAGGGTTTAAGATGAACCTGATCTACTTCGATCTTTACCAG
chr7:1-20704262:915960-916005	GCTGTTGTGTTTTCCTTTGAATTTATAGATAAGTCTTCATCCCGT
chr7:1-20704262:916270-916315	TGATGTTTTTGAGGTATTTATACTCATATTTCACTCACTTTCTCA
chr7:1-20704262:916580-916625	TCCATAACAGCTTGTTTTGTCACTCTTAGGATGAACCATACATGA
chr7:1-20704262:916890-916935	AAAGATTAAAGGATATCCTGTTTGGTCCGATCCAAACCGAGTAGA
chr7:1-20704262:917220-917267	aaaaaacttcctctgttttaaatttttttataaacaatttgaaatga
chr7:1-20704262:917520-917567	tttatgggtcattatattatgatttaactttaaaaataatccatgcg
chr7:1-20704262:917900-917945	TGGCTAAAAAATGTATGAGCACGAATTGGAAGCATTATAGATATG
chr7:1-20704262:918200-918245	CAATTTTGTTGCGGTTAATGTCAATAGGAAATAGAAAGGTGTTGA
chr7:1-20704262:918510-918557	taatcttcaatacacaaatatttacgataaaaattttttttgtgcaa
chr7:1-20704262:918950-918995	GACGATTGCGCTGACACTGTTATTCCCTTGCCTAATGTCACCAGT
chr7:1-20704262:919280-919325	GCTCTGTCCTTTTCTCATTTCTTCTACGAATTGGCTATCTATCTT
chr7:1-20704262:919610-919655	ATGTTTGGCTGATTATTCTAAAATGATTTAGGAGACCAAACTTCA
chr7:1-20704262:919930-919975	TGGGTGTGCTTTCTTTGTTTTGGTGCTTCCAAAATCAGGCTGCTA
chr7:1-20704262:920230-920275	TTTTCATTTCTCACTTTCTGGGATGCTCTTGGTTGTAACTTTTCT
chr7:1-20704262:920540-920587	atgttgtcttatattcatttgacataaataattgagctaattagatg
chr7:1-20704262:920900-920945	ACGTTCTCGTTCACTCCTTAATACGTTCGTTCATGCACTTGGGTG
chr7:1-20704262:921260-921305	CCTCTTGCTTTCTCAATCCTTCATCCATTAAAATCTCAAATCTTT
chr7:1-20704262:921560-921607	ttcgataacttatataaaataaacctactccataggttaaaagttta
chr7:1-20704262:921890-921935	TAAAGGAAGGGGGTCCTAAGTAAAGTGTTTCCAAGAGAAAAATTG
chr7:1-20704262:922190-922235	CCTATCCACAATGTTTACACGATTGAGCAAAAATTGCCAAGTAAA
chr7:1-20704262:922560-922605	TCCACCCCTCCCCAAAGGAAATCATGCATACATTTCTCCATGCTC
chr7:1-20704262:922900-922945	TCCTGTTAATTTTCAGGCCTGACATGTCTTCAAAGAAGCCCACTA
chr7:1-20704262:923270-923315	ATCACCTTATCCAAAACATTTCAATCAACATCCGTAAGCCTTTTC
chr7:1-20704262:923590-923635	GCATATGAAACCTAAATAGGTAAACAAAAGAGCACCACGTTGACT
chr7:1-20704262:923890-923935	ACTTGGCCGAGCATGAATTTGAAGCAATGAAAGAACGTATTGCGG
chr7:1-20704262:924190-924235	ATATTTGAAACTTGATTTGAGAGTTCGCGAAAAGTTGAAGAGGTT
chr7:1-20704262:924530-924575	AACACTCATGAGAAGCTTAAAAAAAAATTCGCACTGCGCTCAGTC
chr7:1-20704262:924850-924897	tattatttccttaagtgtatctctctatggttatatatataggcttg
chr7:1-20704262:925850-925897	gatattatttccttaagtgtatctctctatggttatatatataggct
chr7:1-20704262:926180-926225	TAGGCTGTTTTCTTTTGTTCTTTGAATATACCCGTCTTATAAAAA
chr7:1-20704262:926480-926525	GGTTGGTTGCTATGAAGCACAATCACTCCATTTTTTGGGAATTGT
chr7:1-20704262:926800-926845	TATTAAAAAACTGAAGTTAGAAGCCTAAATGTTTCATCTCCTAGA
chr7:1-20704262:927100-927145	TTTCTTGATACAGCTATCTGATCATGAATAAATTTGTTGTTGAGC
chr7:1-20704262:927400-927445	AGACGAAATAACAGGAATGAAACCTGAGGTAAATGATTATTTTCT
chr7:1-20704262:927720-927765	CAAAAGTCCCACAACCAAGTAAGTAAAATATTGCCTAAAGAATGA
chr7:1-20704262:928340-928387	tgtattatatttatgttaattgtttattagttatttttcatgtaaca
chr7:1-20704262:928660-928705	TAACCATCTTTACATGCATATTTTATTCCGTTGAGAATCCCACAT
chr7:1-20704262:928980-929023	gcaagccaggtttctcgatcgtcctcgcaggattctcttttgg
chr7:1-20704262:929310-929357	ttgcaataataccatcatcttctctttgttcatattatagataaata
chr7:1-20704262:929640-929685	CTCTCTCTTTTCTCATTGCTATGATATTTGAAACAACACAATGAA
chr7:1-20704262:929990-930035	AAACCAAACCGGAACAAAGTAGACATTTTTCAAAATTTGGAGTGT
chr7:1-20704262:930320-930365	CTTTCTTTTTCTTTGCGGTCGTTTCATTTTCGGCCGCTTACCGAC
chr7:1-20704262:930620-930667	caaattagtcttaaaataaaagctaattttgatattgaaattgttgt
chr7:1-20704262:930930-930977	ttgcaagaaagtctcattataaaagcttaattaattcattacatagt
chr7:1-20704262:931250-931297	ataaaaacatttaaaaaaactattattcacaaatcaatcttttcgaa
chr7:1-20704262:931560-931607	aaaatacacatacatacatatatattcccttaaaataaggacaaagc
chr7:1-20704262:931880-931925	ACGTATTAAAAGAATTCAAAGTTTCACACTTTACAGTCACTTACA
chr7:1-20704262:932180-932227	ttctttaattggttttttaacaatatagttaatttgttaattaactg
chr7:1-20704262:932540-932587	tctcttttggcaattataataataataataatcacactttacaagtc
chr7:1-20704262:932880-932925	TAGGGACTTGTTAAACATTCAAAAGCTTGTCCAACATGAACTTAA
chr7:1-20704262:933220-933267	tggagtttgtgtaaaataaataactttatactttttgccaattaaat
chr7:1-20704262:933520-933565	ATGATGACATCCAATCCATCGAGCTCCACCTCCAATAGGGGACAA
chr7:1-20704262:933820-933867	taaaaaaacttgtatagtgtgttttattcaactgtagactaaactct
chr7:1-20704262:934130-934175	TATAATAAAATGTTAGAACACAAAGAGAGAGGTGACTTGACACAC
chr7:1-20704262:934500-934545	CTCAATCCCTACTCTCTCTCTACAATCTCATTCCTTTCTTTTTAT
chr7:1-20704262:934800-934847	gaaagatgatttaggaaagtttaagtttggaattaatataactatta
chr7:1-20704262:935140-935183	gtcgccgaactcaccctctggtccttctacagagcccttatcg
chr7:1-20704262:935470-935513	ctggcgaggaaagtgtcgctgatcagagcgtttgggtacatgg
chr7:1-20704262:935820-935865	CTAACCTCAAACCTCAAATGTGCATGTAAGTGTTAGTTATCACTT
chr7:1-20704262:936180-936223	cgtaccaccagtacattctccgggcagccgccattaaagcatt
chr7:1-20704262:936520-936565	TCCTCTTATGCTTTTATTCACTGCTTCTATGATTTGTTAACAGTT
chr7:1-20704262:936830-936877	gaattggaatttttgtacgtatttgagacattatatataagctacca
chr7:1-20704262:937200-937245	ATAATTAAAAGGAAAAAAGAAAAGGAAAAGATGTGTTGGGTCAAT
chr7:1-20704262:937510-937555	TCAATTTCCTCCTAATCAAAATTCTCTTTTCTTTCGAGATTTAAC
chr7:1-20704262:937830-937875	TATAGTATAAGGCTTAGGTAGGTTTGGGCTATGTCCTATATGTGA
chr7:1-20704262:938150-938195	TAAGCTTTCTTCTTTTTTTTTTTTCCTTGCACCTCTATGGAATGC
chr7:1-20704262:938450-938495	AAAAGGACTCCAATAACGAAGAAGTCCTTCAAAAAGAAAAAGAAA
chr7:1-20704262:938790-938835	TTTTATAGTTGAATTCAAGTCTATGAAGTTTGTTTGGGGTGCAGT
chr7:1-20704262:939130-939177	aatatggatacaggagaaatctttaactacatgatatgcttcattat
chr7:1-20704262:939450-939495	CATCAGAAAGCTCTTTTTCTTTCAATGCCAAATCAGCCATTTGGG
chr7:1-20704262:939780-939825	AGGTAGCTGCAATATCCCCGTACTTTTCGAAGATCGATGTCAGAA
chr7:1-20704262:940080-940125	CCTTCTTTGGTGAATCCACTGAATACTCAGGCTGTCAAAAAAGAC
chr7:1-20704262:940410-940453	caccgtcaacgtcttttggaggctttggtcgggatcccttctt
chr7:1-20704262:941030-941077	CAAAAAACTGACAATCTCTGAAGATAAATTCTTTGAGTTAATGAAGT
chr7:1-20704262:941350-941395	CGTTTCCCTCATTAGTCTCTATGGCCATCTTTTAAAACTTGAAAA
chr7:1-20704262:941650-941695	TTCAGAATTCTCACATTTAATCTTTGAGAGAAAGAACAGGCATAG
chr7:1-20704262:941960-942005	TTAAGAAATCAAACAAAGAAAACTTCAATTCCTCAGGCTATACAT
chr7:1-20704262:942290-942335	ATCAGATTCACCATTTTTGTAGCATAGTCAGAGCTTTGTCACAAT
chr7:1-20704262:942610-942655	GGTAAAACCGGAATCCAGCTTAAATTAGCAAAACTAATCAAATAC
chr7:1-20704262:942940-942987	aaagattgacttattaggtgaaacaccaaaaagaaaattaaaaagtt
chr7:1-20704262:943240-943287	atctttgtattaaaatatgaatatgagtttgattttgatgtatcaaa
chr7:1-20704262:943540-943587	gtttgtctcaaggattatcataatcttaagattagaacagttttttt
chr7:1-20704262:943880-943927	tttttttggtaaaaggctattgataataaattcttctttgtgataga
chr7:1-20704262:944180-944225	GTGTGTAATCTTTATGGTCTAGGCGGGTTTTAACATTTATTAAAC
chr7:1-20704262:944490-944536	GATGTTGCATTGAAAACCCTATAATATCATACACATACCATTAAAG
chr7:1-20704262:944800-944845	TTTATTCGAGTTCAATTTTAATCTTGGTAATTTTGAAAGGGTCAG
chr7:1-20704262:945150-945197	ttattggaataaatacatttcaatataactttgataatttagaataa
chr7:1-20704262:945470-945517	cataatacaatcaaataacattattaattttatgcaacataaggtgt
chr7:1-20704262:945780-945827	ttttctcaatattttctattttgtcgtatttttatcattcatttata
chr7:1-20704262:946130-946175	TGAGTAGAAAAAAAAGTAGGAATGGGCATGTGGTTGTTCGATGAG
chr7:1-20704262:946470-946517	aataacatatacttaatttagaatcgaaatacaatgatgaatattga
chr7:1-20704262:946790-946837	gattaagttatatacctctaggtggctacaataattagatataccca
chr7:1-20704262:947140-947187	ACCTCTACCCCTACTACAGATCTATTAATATATACTTGAAATGTACC
chr7:1-20704262:947490-947537	atatatatgttttcaaactttgtgtttgtgtggttcataataaatta
chr7:1-20704262:947820-947867	atatataattaagacaaaatacattattcaaataaacttaatttatt
chr7:1-20704262:948190-948237	aaatttaatttgtccctcaaattttaattatgtatattttaggttta
chr7:1-20704262:948510-948557	tctaataatttagcttaatcaacatttttttaaatgcaaaaatgaac
chr7:1-20704262:948850-948895	GAACCGGCAAATGTATAAAAACATTTTTGAAAAAAAGTGTAATCA
chr7:1-20704262:949180-949227	aaacactattacatgggaagatctaatcaaatatttaagtgtttaaa
chr7:1-20704262:949490-949537	ctaacatttgggtttggatgtgaaagataattattatatgaaaatta
chr7:1-20704262:949810-949857	atttttaaaaaaccctttcaattctttgctatttaggacaattattc
chr7:1-20704262:950150-950197	ataatagtaaccaacaatttatattaatttttaaactagttaaactt
chr7:1-20704262:950450-950495	AACTTGATAACCATGGAACTCTTGTAAAATTGTTGCCCGCAAAAA
chr7:1-20704262:950770-950817	tgtagctacaataattgggattgaatataatttatttatacacatgc
chr7:1-20704262:951100-951145	CCATTTCATTAAGGCGAAACCACACAATTAGTGGTAATTGAGGTC
chr7:1-20704262:951440-951485	TTAGGATTATACCATTGGTGCCACAAAATATCAATCCGGTCGTGA
chr7:1-20704262:951740-951784	TATTTGTTCAAATATGCTAAGCAGGTCTGACGGCGAGCGAGGCG
chr7:1-20704262:952050-952095	CGGGGCGCATATGTGAAACCATAAAGAAAAAGAAAAGAAAAAACT
chr7:1-20704262:952360-952407	attaagtttttgcaattttaaatttttaataatttagtctctcatgt
chr7:1-20704262:952660-952705	AGGTTTCATTCCTCATCCCCTCAAATCTTACATCAACCCTTCCTC
chr7:1-20704262:953000-953047	agaatatgaattttgtttaaagaaataataatttaatcgcacgtaac
chr7:1-20704262:953640-953687	aaattattagcacgaaagtataaaaaacattgaaaatgaaccttgta
chr7:1-20704262:953990-954037	tttacatttttcttcctttaatccatactacttctaagaaattgaaa
chr7:1-20704262:954300-954345	ATAGTCCAGTTGTTAACTATGGCTATGAATTGAACTGTTTTTTAA
chr7:1-20704262:954620-954665	TCATAGCATTGTCATCATGCAAAACCTGATGGAGACTAAAACCTC
chr7:1-20704262:954920-954965	TTTCTCAAGTCATTCCATGTAGGGATACCATATGTGCACACCCAA
chr7:1-20704262:955250-955295	ACCAGAGTATTAGTTCCATTTCCGTTTGGAATAGTGGTGTTGTTC
chr7:1-20704262:955560-955605	ACATAACGGAAGAGACAATATTACACATACTGGGACTTTTTGAGT
chr7:1-20704262:955880-955925	AGTGATTGTTATTGAAGCCATGCATTTGACTTATTCATATCAATG
chr7:1-20704262:956180-956227	tcatttattaattatcaccaaaggatgatttgaactctaactcaatt
chr7:1-20704262:956500-956547	ggtgagttttagaaacgtatgtcatatagatatcttatgatatattg
chr7:1-20704262:956840-956885	GCCGAGCTAACAGAACAACCCCCTTTACATTCAAAGCTTCACGGA
chr7:1-20704262:957170-957217	CAGAAAATTACAAAGTGTGAGTATGATTGTTCATATAAGTAGGATCA
chr7:1-20704262:957500-957545	ACTTGATAAGTGCCTCCTACTATTCAATTGTCTTTTAGAAGCTTG
chr7:1-20704262:957810-957855	GTCTAGGGCTCTAAACCTGTAGTAGAGGATATGTGAATACAAATA
chr7:1-20704262:958110-958155	AACGTTTGTACTTATAACTCGACAGATCAACGGTTTTATTCTTTA
chr7:1-20704262:958410-958455	TATGTCCTAAGTGATACTATTTTGTTGTCTTAATTGATGCCTCTC
chr7:1-20704262:958740-958785	CATTGACGACAGCAGTTTATAAACCTTTGTTGATTACTGTCATCT
chr7:1-20704262:959060-959105	CGTGCCGAACGAGGCATTTAAGTTTACATTTTCAAAATCATCTAT
chr7:1-20704262:959390-959435	AACTCAACGTTCAGTTGAATTCACAACACTTTACACATTTTGAAG
chr7:1-20704262:959690-959735	AAAGCTTCCCGATTAATATCAACTACGAAGTGCCATAAGTTGTCC
chr7:1-20704262:1075080-1075125	TTTTTGGATTGTATCCCTCTATCTTTTGTCTTAGCTTTTCAAAAT
chr7:1-20704262:1075660-1075707	atatacttaataatattctaatgaactgcgtaaaatttgaagaaatg
chr7:1-20704262:1076000-1076047	tttatagtataagaataaataaataattagggccttaaaaagtagaa
chr7:1-20704262:1076350-1076394	TGTCGCCTTCCTCCATGTTGTCAACAAGCTAAGGACCTAACTGC
chr7:1-20704262:1076690-1076737	tatccttagtcatcaaagaagtttcagaaaccatttaaaactaattt
chr7:1-20704262:1077000-1077045	CAGGTTTACCCTTTTTTTAGTTATATCTAAGAGGTCCTAGGGTGT
chr7:1-20704262:1077340-1077387	aaggtaaacgattgtttgaaaaattaaacaattattgggttagaaat
chr7:1-20704262:1077680-1077727	tcttttcattttagtgtatttttaaacggaatttgcatcaaataaca
chr7:1-20704262:1078000-1078047	agtatatgtatgtcaatatactttcaaaatatatacgaatgacattt
chr7:1-20704262:1078310-1078357	gaaacttaagaacaaaatacaaagaatgaaagatcaaagcaataaat
chr7:1-20704262:1078620-1078667	gaactgacgaagaaaaatatttttatcatttagaatttttcatgttt
chr7:1-20704262:1078930-1078977	gattcctattttatgcacaattagctaccatgttattcaaatttaga
chr7:1-20704262:1079270-1079315	TGAGTCAACTACTGACATCATCGAAAATTTCATCAAATCTATTAG
chr7:1-20704262:1079590-1079635	TTAAGAACAGTTGCCTAGGAAACTCTATGGAATCTGGATAACTGT
chr7:1-20704262:1079890-1079937	tagaatgacaaatttatacgacatcgatcaaaatgctcttattttag
chr7:1-20704262:1080220-1080267	taactcaatatgtaaagattgatttttttttttttgctgatcataat
chr7:1-20704262:1080530-1080575	TCATGGGCCTTTGGAGTCCATATCTTGACATCACTTTCAATTCCA
chr7:1-20704262:1080870-1080915	CCAAACCCATATCCCTATTAAAGAGATAAATGGATTCATCATTGT
chr7:1-20704262:1081490-1081534	CAGGTTCAATGGCCAACTTATGAGCTCGCCCTAGATGATTGCCG
chr7:1-20704262:1081790-1081835	GATCACTTTCAATGTATCTTTTCCATGGGTAACAAAAAAATTGTG
chr7:1-20704262:1082090-1082137	tttattgatcaatagttgtgagtacaagacaagtactttacttatag
chr7:1-20704262:1082390-1082435	GAGCTTCCTCTAAATTTTGGATTAATATGCCAAGACAGCTACAAG
chr7:1-20704262:1082830-1082875	ACTACATCATTCTTATCCCTAAAATAACTTGTCCTCAAGTTTTAA
chr7:1-20704262:1083160-1083205	ATCAATTTTGATTGGTTCGGTTCCCTCTGCAACACTGCCAACTTC
chr7:1-20704262:1083500-1083545	GGGTTGATGTCTTCAGTGATAGGGCAGTTGTTTGCTCCTCCTCTT
chr7:1-20704262:1083820-1083863	agtcaatcggtcactgccggtaggctttcttctcactcgccat
chr7:1-20704262:1084140-1084187	AGAAACTAATCCTAATCCTATTAAACCGAAGAAACTCATCTTATTCC
chr7:1-20704262:1084440-1084487	taaaaattcaaagcaatttgctataattgtaatactcaaaaaccgtc
chr7:1-20704262:1084800-1084845	AAACCTCCTTTCAATCCCACTCCAGGTAATGTTATTTCGAAAGAC
chr7:1-20704262:1085180-1085225	TTTTTTGCTGAGTAGAAGATTTTTTGAGAGGTATAAAAAAGAGCT
chr7:1-20704262:1085510-1085555	GTAGATAGAATTGAAAGACGAAATTGCTTCCTCTGTAACTGGCCT
chr7:1-20704262:1085810-1085857	gtatttttaatgatagttacataagcgtcaatgacttcttgctaaat
chr7:1-20704262:1086130-1086175	CGGTGTTCACACAACCTTTGTGCCTTTCCAGTTTCTTGTAAAGAT
chr7:1-20704262:1086430-1086475	AGAAATCGAGAGATATGATCAGAAAAGGATTATCCGGTGAGCAAT
chr7:1-20704262:1086730-1086773	ggcatcgcctgagaagaactgaaatcgcccgttcaccgcttta
chr7:1-20704262:1087030-1087077	aattaattttgactgtttaaattaaattgttgagcactcaaaataaa
chr7:1-20704262:1087430-1087477	cttataaatttatattttttaatttaattagattattcttgaatcag
chr7:1-20704262:1087760-1087807	gagaagttaaaacttattagaaaaaataattaaaataaccaatacac
chr7:1-20704262:1088120-1088167	ttttataaaattgaatattgtaagattctatattattacacattttt
chr7:1-20704262:1088570-1088617	attgaaatatttaatatatataatgaaaaaaaaaaaggtgcagtgtc
chr7:1-20704262:1088900-1088947	GTAAATAACTCGGTAACATCAAGCTACATAAATACAACTAACATTGT
chr7:1-20704262:1089230-1089277	ttaaattaattaacagacattaacaatcaacatgaaaagtaagtatt
chr7:1-20704262:1089570-1089615	GGGGCTTGGTATTGGAGTTTGTGATGCACACAAATAAATTGCAAA
chr7:1-20704262:1089870-1089917	tactattaggaaaaagcctaattagttatttaatatcgttcttccct
chr7:1-20704262:1090180-1090225	GCTCCTCATCCATTTACTAATTAAAAGAGAATGAGTTTGAATCTA
chr7:1-20704262:1090490-1090537	ttatggttaatacaattaagctccatttttactctatttcatcaata
chr7:1-20704262:1090790-1090835	CTAGCCATAGACGATTGATCAATATAAAGGCTCAAATCAATGGTA
chr7:1-20704262:1091110-1091157	aaacaagtcaatattacaattttacatcgaattaaaacaaatctagt
chr7:1-20704262:1091460-1091505	TTTTTATCTTTTTGTTCTTGACACTTCTTCTTGCGCCAAAGAAGT
chr7:1-20704262:1091770-1091815	ACTATATCACTGAGCCATTAAGCCTCATCCTTCCTAAATAGGAAT
chr7:1-20704262:1092110-1092157	tttattcaaattttacacaactccaattttcattgtataaaatataa
chr7:1-20704262:1092410-1092453	tggagctgagctttcaggttggagcttcattaacgcttcagcc
chr7:1-20704262:1092740-1092785	ACATTGTTTCATCAAATCAAATAGTTGAAGAGCCTCTGTTGCAAA
chr7:1-20704262:1093040-1093085	ACCTTCAAGTTGCATCTGCAAAAAGATGTTCATTGCTCCTTTATA
chr7:1-20704262:1093370-1093415	AGCTCTCACATAGCACATTATCATAGAGTTCCATGAAATCACATT
chr7:1-20704262:1093710-1093755	ATGGCATTCCATGAGACAACATTACGCTCAGGCATTTCATTAAAA
chr7:1-20704262:1094390-1094435	AAAGAGTTTTATGATTGATGGTAAAAAAGCTGACCTTTAGGATAA
chr7:1-20704262:1094690-1094737	tcaacttgaaacaattaaaaattatatttcatttatacatttaagat
chr7:1-20704262:1094990-1095037	AATTTGTCATAAATCTCAACTTTTTGTACCATCTTTCCTAAAAATCT
chr7:1-20704262:1095330-1095373	catccactcctaatcgcgcagatgacttcggtctcgaagtccg
chr7:1-20704262:1095670-1095715	TCCATTTCTGTTTCTTCCAGTAAATGAGAGAGAAGTAGTTGCTGT
chr7:1-20704262:1095990-1096035	TGAACAATAAGCTGGATTTCATGTTTATCACTTTCCCTGTTTGTT
chr7:1-20704262:1096320-1096365	AAACTATGGCCAGGGTCTCGGATTTAGTGACAGGTTGATTGCTGC
chr7:1-20704262:1096650-1096695	GAGGGTCTTGACTATCTTTTTTTCACTGGTTTCTCTGGTTTGAAT
chr7:1-20704262:1096950-1096995	GATCATCTTGGGGATCTTCCAGAAGTCAACAGACCAACTAATGGC
chr7:1-20704262:1097280-1097326	CTTTATTCATGATGATTATATTCTGACAGTCGTCTCACATTTAACA
chr7:1-20704262:1097610-1097655	TCATGTTTCTCTCTAGCCCACAGCTTTGTCGAGTTATTGTAAATA
chr7:1-20704262:1097940-1097985	CCCTCGATAAACTTGATTAAGTTTGCTTCACATGATAAGTAAAAT
chr7:1-20704262:1098240-1098285	CGATGTTGTCAAGCTAACTGCTGCAGACATGGTTGGCATATTTTC
chr7:1-20704262:1098570-1098615	TGCTTTGATAGATTGCTTCAAAGCAGTTCTATCTATTCTTGGTCC
chr7:1-20704262:1098910-1098955	AGACCAGAAGTTTCACTAACAGCTCTTAGCATGCTGTGTATTGCT
chr7:1-20704262:1099230-1099275	TTCTTGAAGTACTGCTTTTGAGGTAGATGATTGCTGCATTGTTTT
chr7:1-20704262:1099540-1099587	tgcttcatcttaaaataatttctgatttactcatagtttcttctctt
chr7:1-20704262:1099840-1099885	ATCCTGGATTTGAGTCTTGTTGATGAAAATGATGAAGTTAGAACT
chr7:1-20704262:1100150-1100195	GAGGAGTTTGGTCTTCATTCATAGACTCTTGACTTTGTGCGTAGA
chr7:1-20704262:1100460-1100505	ATATCCTTTGCTTAACTTCTCATGTTTGTTGCTCATTTGAACTTC
chr7:1-20704262:1100760-1100805	ATGAATTTGGATAGTGATTTTGTCCATTTAGTGTCGATGTTTTTC
chr7:1-20704262:1101070-1101115	TGGATTTTATTAAAACTGCAATGGTATCAACTGCAGATCCCCAAA
chr7:1-20704262:1101400-1101445	CTGTTTTGGGTGTTGAAACTGAAGTGTTTGTTAAGAAAATGATTC
chr7:1-20704262:1101730-1101775	ATGAGGTCAGTAAAAGGTATGTACTATGTAGCACCAAACCACTCT
chr7:1-20704262:1102030-1102075	ACATCTGTCCATCCAATCAAAGTAGGGATTTTTGTTTTGCTTTTG
chr7:1-20704262:1102370-1102415	GCAAAGTGAAGGTCTCATTGTTTTGAATTCTTTTATCCAACAACT
chr7:1-20704262:1102690-1102735	GCTTAAATCACGAGAACTTAAAAGTGAGATACATGGTGGCATGTG
chr7:1-20704262:1102990-1103035	ATCTAATTTTTGAGTTGATTCACAAACACTTAGCTCGGGCTTTTG
chr7:1-20704262:1103300-1103345	ACTCCCAAATGTGGTTGACTCTGCATTTGCTAGTTCAATATATCG
chr7:1-20704262:1103620-1103665	AAAGTGATGTTTGTATTCAAGCCGTGTTTACTCTTCTTGATAATC
chr7:1-20704262:1103950-1103995	AGAGGAGTGGCATCTTTGAGGATGAAGATATTTCATATCTCATGG
chr7:1-20704262:1104310-1104353	gggacctcatggacgaatacctcaagggagctgatgaggaagg
chr7:1-20704262:1104610-1104657	CATTTCATGTAGATGATCAGGAATTTTCAGAAATGATACAAAATTGG
chr7:1-20704262:1104950-1104995	TGTGGAAGTCATAGGATCTGCTGCAATGTCATCAATAACAAGCCT
chr7:1-20704262:1105260-1105305	TCGAGAAAAGTCTCATCATCTTCTACTGCTATTGGCCCTCCAAAT
chr7:1-20704262:1105600-1105645	AGCATCATGCGGGGTTGTTTAAAGGATTTGCCAGCATATCAATGG
chr7:1-20704262:1105920-1105965	CCATCCAGGTCAACAAAGGGCGAAGAACATTAATATTTCTACGGA
chr7:1-20704262:1106240-1106285	CCTGTAGTTGTGTTCAAGTTTCTTTCTATATCCTTTGCTCAAATT
chr7:1-20704262:1106840-1106885	AGCTCTACATACGCACTTTTGCTGTGATACCTCTGACAGAGGATT
chr7:1-20704262:1107160-1107205	TGGTCTATGGTTGGGCATATTGTGGGGTTAGGTGATAGACATGGT
chr7:1-20704262:1107480-1107525	TTCATTCGTAGGACCTCACCCCGAAATGCTATATTGAAAGACTTT
chr7:1-20704262:1107780-1107827	gccattaatagaagatcaccaaaaaattttcattaactaaatttagt
chr7:1-20704262:1108120-1108165	GTTTGGTTGTCTGTTATTACGGTCTCTGCTGTAGATTATACAATT
chr7:1-20704262:1108450-1108494	GATCAAAGGAAGGCTTTTCCAGCATTCTCTCCCAGTCGCCCTAG
chr7:1-20704262:1108770-1108817	cattacaataaatgtgatagtacaatgactaaaaatacattttggaa
chr7:1-20704262:1109080-1109125	TTGTTATTACCTTCGAAACTCCAAGGTCCAATGCAACTTCTTTTA
chr7:1-20704262:1109390-1109435	ATAGTTGGGTTTGAAGCTCTTCGAGAACACTTAAAGGTTAAATTA
chr7:1-20704262:1109730-1109777	tatgaactcctcttttgcattatttttttaatattgtttttttaagg
chr7:1-20704262:1110050-1110097	ataagaacatttaaaaaagatatctatttttttagatattgcgaata
chr7:1-20704262:1110360-1110404	GTCACGGGCAGTAGGTTTTGACGGTGGCATATCCTTCTTCATCC
chr7:1-20704262:1110700-1110747	aatatcttgcaatcattattctttttcttcgtatctttaactttctt
chr7:1-20704262:1111030-1111075	AGAGGATATTTAGTTTCCATAAAAGTGCAATAAATTTTGGGCTTA
chr7:1-20704262:1111370-1111415	GCGCCAGAGAACAATAAAGGAAAAAGAGAGAAACCATGGCCACGG
chr7:1-20704262:1113400-1113445	TGGCAATTAGGGTAGAACTAAAACTGACTTAGTTCTATCAATATT
chr7:1-20704262:1113970-1114017	tatatgtatatatttgcatcttaaatatataaatcaaatataatttt
chr7:1-20704262:1114370-1114415	TTTTGGCAATTCCCCGAAAGAGTTTATGCATGTAAACATTAAATT
chr7:1-20704262:1114670-1114717	attagagtttactttggtcgtgtttatattgttgtctatagttatat
chr7:1-20704262:1114970-1115017	aaattatattatataatacaaattagtccgtattgaaaattaacatc
chr7:1-20704262:1115300-1115347	catcaaaactcatttttctttgttttacaagtaacaattctctaaac
chr7:1-20704262:1115640-1115687	aaaatacaaaagagatacatatattgtgtgatttaaatttcaaatta
chr7:1-20704262:1115940-1115985	TGAGATTTAGAAAGAAGCAAAAATGATTAGAAACACAAACAACCG
chr7:1-20704262:1116250-1116297	ATTAAACTCAGAGCATCTTTATGTATAAACAAATTATCGTAGACCTC
chr7:1-20704262:1116620-1116665	GAAGGCAATGAACGGATATTGATATCAATTGGCAATAGACGATAT
chr7:1-20704262:1116940-1116985	CTGTGTTTCATGGCCGTAATTTTCTCAGCTGGTGTAGCGATATGG
chr7:1-20704262:1117240-1117285	ATCTCCAACGTCAAACGGATGCATGACAAACAAAAAGATGATTGC
chr7:1-20704262:1117540-1117585	AATAGGCGGTGAAAATGCTAAAGCACTAGAATTGGAAGAAATTTG
chr7:1-20704262:1117870-1117915	ATCATTTTTGCATTCTTACCACCCAATTTTTCAAGGCAGATTTGC
chr7:1-20704262:1118170-1118215	AATCCTTCAACATAATTAAACCTAAGTAGCTGGTTAACCTGAATT
chr7:1-20704262:1118500-1118545	CAAGCCCACATGAGTGTCGAAATAATAGATATAACAACATACTTA
chr7:1-20704262:1118810-1118855	TTGCACAAAAACTTTTGTGGGTCCGTCCACTACCTATTTCCCTTC
chr7:1-20704262:1119110-1119155	GTGTGCTTATCAAGAGACAAACTAAAACTCTGCTCACATAATTGA
chr7:1-20704262:1119440-1119485	TGCAGATTAAAGCTGCAGTGATTATAATCAAACTAACCCATTGTA
chr7:1-20704262:1119750-1119795	AAGAGACTCGTTCTGAACCCCAGAGATAGTTGGAGATCCAAGACG
chr7:1-20704262:1120060-1120105	TCACCAATCAGCTTCGTAGGAGGATCCTCCATTCCATAACCAGTC
chr7:1-20704262:1120370-1120415	TAGTTTGGTGATTGAGAAGAATGGGGAGCTCTTCGTGATTGATTT
chr7:1-20704262:1120700-1120747	tattattttaacatatggttagtcttcttctttttctttaaggctta
chr7:1-20704262:1121360-1121405	AAACGAAAGTGTTTTGTCCTGCAGTGAAATTAGGCACATTCACTT
chr7:1-20704262:1121690-1121737	ttttttttttggctattttatataaatacttccaacattttgctact
chr7:1-20704262:1122000-1122047	acatatgtaagattatcaatttgtcctttagtattcaactatttaat
chr7:1-20704262:1122360-1122407	aaagaaagaaagaagtaaaatgttgtggacgataaattactatacaa
chr7:1-20704262:1122660-1122705	AAATAGAGTACGCTTTTACAATGGAATTCTCTGGGTAACCATTTG
chr7:1-20704262:1123000-1123047	ctacccatgttttcagaaaaactaagctaagtaatttaatactgaaa
chr7:1-20704262:1123330-1123375	AGCATGCACCAACCACTCATTAGACTACAAAAAAGATATAGCCAT
chr7:1-20704262:1123650-1123695	CCGACTGCGGCTTGTAATGGTGTTAGGAATTCATAAGGTAGCTGG
chr7:1-20704262:1123950-1123995	CATAACCAAGTGGAGAAATGCTAGATTGCCATTTGTTGTACCTTT
chr7:1-20704262:1124250-1124297	ataccaattattaattagaatcatagcagccaattactcaaatgatc
chr7:1-20704262:1124550-1124595	TGACTCAAGGATGAAACTTTTTTAAAGAAAACACACCATATGTGG
chr7:1-20704262:1124850-1124895	TCGTATAGCAAATCGACCAAATTGTGCAATATGCACGTGCAACTA
chr7:1-20704262:1125160-1125207	AATTTATTCACTTTTAAGAAAAAAGATTGGTCTGATTGGTTCTTTGG
chr7:1-20704262:1125460-1125507	AGAAAGTTAGTATATTAAGGACTAATTAATATCGAGCAGAGACATGC
chr7:1-20704262:1125770-1125817	aataatgttagcttgtttattatgttcaatggggttagaaaattaaa
chr7:1-20704262:1126070-1126115	CCAAAGACATTTTCACAAGAGGTACAAATAAATTTCACTTGGTGT
chr7:1-20704262:1126390-1126437	ttaaaataacggattaccaatatttgacctacctcataatatatacc
chr7:1-20704262:1126700-1126745	TCCCATCTGTGGGTATTTCTACCCGATCAGACTCACATTTAGCTG
chr7:1-20704262:1127030-1127075	TAATGCAGTCTTCAGCCGCTCTGTTTCCTGTTTCAATACCAAAAT
chr7:1-20704262:1127360-1127405	GGGAGCACCCTAGAAAGGGCCTCAAATCTAATAGAAAATGATGAA
chr7:1-20704262:1127700-1127745	CAACTACAAAAACATCCAATGAGTAACCATCAACAGTGGAAAATG
chr7:1-20704262:1128020-1128065	AAGTGCCTACACACATATGCCTACCATACACACAGACTCTTGTAG
chr7:1-20704262:1128330-1128375	AGATAATTTGCAGACACAATTATTTTTTTTTCTAAAGAGCACCAA
chr7:1-20704262:1128640-1128687	ATGTGATTGGATAGCTTTATTTTCAAACACAATAAAAATGCATAAGT
chr7:1-20704262:1128950-1128995	AAGGGAAAATGGCCCCTTCACGAACAACTAATCATAATCCTATAG
chr7:1-20704262:1129250-1129295	TGGTTTCCATACTGTTCAAACCCCTAGATTCAATCACATCCCTCA
chr7:1-20704262:1129550-1129595	CACTACACTACTTTCTTAAAAATCACTGCGCATGATGTATCATGA
chr7:1-20704262:1129880-1129925	GAAGTGTTCAAGATGACCATAATTACCATTGGTAGAAGAGACAAT
chr7:1-20704262:1130200-1130245	AAACGAAAACCTCGATCAAGAAAAACGCGAGAAAGGAGTCAAAGA
chr7:1-20704262:1130530-1130575	CAAACGGCAAAGGAAAATGGAAGGCAAGAAGCTTTCGATCTTTAT
chr7:1-20704262:1130900-1130945	GGATTCTATAGCTAATCCGGCGACGCCTTTTTTCATTTTCAATTA
chr7:1-20704262:1131200-1131245	TCTCCATATCCAAATCCTTTTTCTGTCCAAAATTAGCCAATAGCA
chr7:1-20704262:1131520-1131567	taaaagtatgaaataaattcaaactatatactttgttgaacgtatta
chr7:1-20704262:1131820-1131865	GCCACGTGTAAGATAGCTTTGCTAATTCACTCACAATTTTCTTTT
chr7:1-20704262:1132240-1132285	GTGGAGGGAGGGGTTTTGGATAATGTAAAATTAGAAATCAGGATG
chr7:1-20704262:1132570-1132613	ataaaagtggcatattccagggagcccacaggggttggtttgg
chr7:1-20704262:1132870-1132917	tttctttttcgtgctcttattttcacataaaataaatttaatgagat
chr7:1-20704262:1133210-1133257	taaaattaatttgtataatatattttttgaaaagtcagtgattcaat
chr7:1-20704262:1133840-1133887	aaataaaaagtaatttcggaataaaaaacgacaaagttttgaagatg
chr7:1-20704262:1134180-1134227	ataaaatatgtgtaatagtttataaagttccatttttaggaaattaa
chr7:1-20704262:1134500-1134545	TAATGAGTAGGTAGACGACCTAATTAATGGTCATTGTCCCATAAC
chr7:1-20704262:1134800-1134847	caatttataggttaattatcaactttagttctatcaaaattattaaa
chr7:1-20704262:1135100-1135145	GACCATCAACATAATTTACCAGAAGACAAGTTCTCTTACTTCTTT
chr7:1-20704262:1135410-1135455	AGGCAAAAGAGAAACGATAGAAGAAATAGAAGGATGAGGCACTTT
chr7:1-20704262:1135730-1135777	ttacttacctaattttcaaaataaaataatatcctattattgtgatg
chr7:1-20704262:1136040-1136087	tcttggtcaaataattcaacttaaataatattatctcattttaaaac
chr7:1-20704262:1136360-1136405	CCTTAGCTTAATGCCTTATATAGAGACGTTGCCGCGGACCACGAG
chr7:1-20704262:1136680-1136725	TATATAAAAACTAAGTTGGGTGGGAAACGAAGGTAATAATTGTAG
chr7:1-20704262:1136980-1137027	tgatggtcctaattatattcgtatcattcaaaaagagagtaaaattt
chr7:1-20704262:1137290-1137337	taataataataataataaatgtttagatttgtgaatagctactgagc
chr7:1-20704262:1137610-1137657	attcaattggtaatttataattgtataggagcaattttctctcatct
chr7:1-20704262:1137920-1137965	TTAATAACGATCTGATCTCAAAATCTTGAGAGGTTTACCTACATT
chr7:1-20704262:1138220-1138267	gaattgattagatttcaataattcaaacttttagttacgtgtgaaat
chr7:1-20704262:1138520-1138565	ATAAAGTAAGCATGCTTCTTCTTTTTTTGTCGACATATCAATATT
chr7:1-20704262:1138830-1138877	taataattagttaccaaaaagaagctaaagttgacaaatccatgaaa
chr7:1-20704262:1139140-1139185	TACCACCTGTGTGTGTTTTTATTCTATAAAGAGTAAGATTTCAAA
chr7:1-20704262:1139510-1139557	tgattggttaattaattggtaatagttcaaaaattaagataaataat
chr7:1-20704262:1139830-1139877	aatattaaataataagaagagaaaaaaagttgttaaatgacaaattg
chr7:1-20704262:1140150-1140195	CAATTCATCCGTCGACTTTTTAAGTATTTTGATGTGACACACAAT
chr7:1-20704262:1140470-1140515	TCGATTAATAAAAAAAAGGAAGTTGAATGAGAACGTGATCCACGT
chr7:1-20704262:1140810-1140855	GTAAACATTTGAAAGAAAGGAAGGGAAAAAAGCGCATGTTTTGGG
chr7:1-20704262:1141120-1141165	GAAGGTAGGGTGATGTAGCCATAACCTGGACTGATTGCTGACCTG
chr7:1-20704262:1141430-1141475	CTTCACGACATCCAGATCATCTTCATGTTTGTTTTGTAGTATTGT
chr7:1-20704262:1141740-1141785	CTTCTCATGATTAACTAATCCTCTTAGGGTTTTGAATGGGCGGAG
chr7:1-20704262:1142050-1142097	aattcactctaattaatattctagtctctccaaagcataccatatat
chr7:1-20704262:1142390-1142437	aaaagtttaaagttaaaatcaaccactttactcaacaaatttagaaa
chr7:1-20704262:1142720-1142767	cttttaacaatttcaaaatcactcataaacaaattatacttagtgca
chr7:1-20704262:1143030-1143075	CTGATTGCTTAATTAAGTTGGTATATGGAGTGCATAGTTCAATTA
chr7:1-20704262:1143340-1143385	CTTCTCCTAGTTTTTCTAGACTTATACCTGTGTCTATGAACTTTG
chr7:1-20704262:1143710-1143757	ctatttgtttccatgtttactatttttcactcattctctattttttt
chr7:1-20704262:1144020-1144067	ttaatatttaagtaactaaaatttgaaattttaatttaacaaaaaga
chr7:1-20704262:1144360-1144407	aaaatataaaaaatataaagatgagaaatgcataaataacttatttg
chr7:1-20704262:1144920-1144967	tactcgtatttactttaaattttatttgttttttaccttttttaaat
chr7:1-20704262:1145350-1145397	ttaatttaaaaagtggagaaaaaaaaaacataatattgagataagaa
chr7:1-20704262:1145690-1145737	gacaacataaaaaatgttggaaatagatgtgacatttaaataagtta
chr7:1-20704262:1146010-1146055	CCCTTAGCCTTTAAGTAGTTGGAAGTTTGGTTTCAATCTTAGTTC
chr7:1-20704262:1146640-1146687	tatcatattatataaggatatataaagtttatttcgtagtcgtatcc
chr7:1-20704262:1146960-1147007	aaacataatattaaatttaaaaactatccaaaatatgtcattgaaaa
chr7:1-20704262:1147280-1147325	TGGTTCCTACGACCTTCATCATTAGTTTTACCCTAACTTAACAAC
chr7:1-20704262:1147580-1147627	atattaccaagtctattctatcataatctaaacttgtcgttttctac
chr7:1-20704262:1147890-1147937	tctatgttatttttttaaaaaatattacgtgtaagtttaactttgat
chr7:1-20704262:1148200-1148245	AAGTGTTCCAAAACCAAACATTTCCAGTTGTCATGTCAAAATCTT
chr7:1-20704262:1148510-1148555	AGCGTATTCGCATGAATAACAACAAATACCCCACACCACATACAC
chr7:1-20704262:1148820-1148867	ttttgaattttgtttcatcttaatatatttaaacctcactaagaatt
chr7:1-20704262:1149130-1149177	attgtaaatatattttattgaattgtattaaacttgtgtaaaatcaa
chr7:1-20704262:1149430-1149477	caaactaaaataaataaagcctatataattatttttaagtactcaaa
chr7:1-20704262:1149740-1149787	tatttgtcactcttatcatttcattttgtaattccaatatgaaacgt
chr7:1-20704262:1150050-1150095	TAAAGTTTGTCTCTTGTTTGCTTATGTATTTTTAATTGCCGTAAA
chr7:1-20704262:1150350-1150397	tagttacttcttatttgtttttacttatgtaatatgcttatacaaac
chr7:1-20704262:1150690-1150737	ctatttccagtagaataaaatgatttcattgacacgttattacaaaa
chr7:1-20704262:1151020-1151067	gtatttattaaattaaagctctataaatttttcttttaatctccgat
chr7:1-20704262:1151320-1151367	aaaatttaggatttaacagaaaatttaggtgttttaatcaatactaa
chr7:1-20704262:1151630-1151677	gtaatttttaacaataaataatattaaacaaccaaagacatagactt
chr7:1-20704262:1151940-1151987	caacagagaatcaacatacatttaagtaatttgttaatagtatgtca
chr7:1-20704262:1152270-1152315	CTGAAGGGATGGAATTACTTTACGTACAATACCTTAAAGGAGCAT
chr7:1-20704262:1152580-1152625	GTCACACCCAACCATCTCATCCTTGGAAAGTATGGGTTCTTCAAC
chr7:1-20704262:1152890-1152935	CAGTGATGGATTTATCTGTAAGCTTCTTGCAACACCGAACAGACA
chr7:1-20704262:1153230-1153275	GAACACCCTAAGCTTATTTAAATTAGAGAATGTATGCAGAATTGT
chr7:1-20704262:1153580-1153624	CCACCGAAAGGCACAACTTTTCAATGTTAGGCCACATGGATGGG
chr7:1-20704262:1153920-1153967	tgtaaaacagaatttgaaggttatcaataatatcacagcaatttttt
chr7:1-20704262:1154220-1154265	TGGGCACAAATACTTGAAACATTTGGGCCAAGTATATTTGAAAAA
chr7:1-20704262:1154590-1154635	GCTTTCTGCCTTTAGAGCTGGAACACCAGTTGTCTCATCAACTAG
chr7:1-20704262:1154910-1154955	TGTGTGCAACCACTTAGTAACTCTTCTAGATCCGCAATATGAATT
chr7:1-20704262:1155220-1155265	CAAGGAAGGCTTCAGCAAAAGCCGGATAGCTGAATCATCAAGCTG
chr7:1-20704262:1155550-1155595	ATCAAGGGGAAGTAGGGGGGAAATTGAAGGAGAAGAAGACTTACA
chr7:1-20704262:1155860-1155905	CATCTTTGCATCCTCATCCAAACACAACCTCCCATCCCTTTTTTC
chr7:1-20704262:1156180-1156227	acatttattttcattctaaaaattggaaaatcatgtttataattttt
chr7:1-20704262:1156490-1156535	AAAAAAAACAGTACACAAAATGTTACCGTAAGTGGTAGAGGTTTG
chr7:1-20704262:1156840-1156885	TGGATATATACTTTATTTAAATATTTGTATTTGGGCTGTGGTCCG
chr7:1-20704262:1157140-1157185	AGTCTCTAACACTTTTTAACCTTACTTTTAGTGGCTTCAAATTTA
chr7:1-20704262:1157450-1157497	tattctaaatacttctaattataaatttgtgagtgttttaaaaaaca
chr7:1-20704262:1157760-1157805	GATCCCCCGCAACTACCTTCTCTTCCATCTCCACGTGTTTATCCT
chr7:1-20704262:1158160-1158203	cctcgccgcttttcctaccgcctgtgccctcgaaatggttctt
chr7:1-20704262:1158500-1158545	ATAAATTCTGGTTCTCAGAGTCAGTGATTCAATTCGTTTCAACTT
chr7:1-20704262:1159140-1159185	TCAATGTGACAATTTGTTCCTATGTAACAAGCCATTGCGAGTCAC
chr7:1-20704262:1159490-1159533	gaggcatggcagctggacagtttcttgaccttgagggaggccc
chr7:1-20704262:1159790-1159835	AAGTGGCGGAGGAGCTGAGGGCCAAAGCTAAAAATGAATTGGAAG
chr7:1-20704262:1160110-1160155	AGTTCTAGATGATCGAGTTACGGATAAAAGTTTTCATCAACACGT
chr7:1-20704262:1160410-1160455	TTGTTTGCAAGTGCAAAGAAACAATATTTTGTGAAAGTTACCCTT
chr7:1-20704262:1160710-1160757	acccgaaatctctattatggaataataaaatattataggttaggaga
chr7:1-20704262:1161010-1161057	ttttcattaaaaggttgaactttttcgttaaaaggttgaagatattc
chr7:1-20704262:1161310-1161357	gtacatcaacataaaaacaaataagccaaattacgtataggtatttg
chr7:1-20704262:1161650-1161697	atttatcattgataacttgaacttcaaatttctatatgatataaatg
chr7:1-20704262:1162000-1162047	tatcgctgatagccgttatcaactaataatatatttctcaaattaaa
chr7:1-20704262:1162340-1162387	agttgataaattttaatgaaattaaaaaaaaaatggttaaaccagtg
chr7:1-20704262:1162680-1162725	GTCCTTTAGCTTCGGCTCTTTGCTGATTCTCTCAGCCATCTTCAG
chr7:1-20704262:1162980-1163025	TAGTTTTCTGTTGGTATCTTAATCAATTGTCTTGGTTCTGTCTAG
chr7:1-20704262:1163290-1163335	ATTGGAAGAATAGGTGGTGTGAATTTAACTTGTTTGCATTGATAT
chr7:1-20704262:1163590-1163635	AAACATAGACTAATGACCTAGAGGGTCATGACATTGTTGAAATAA
chr7:1-20704262:1163910-1163955	TCTTTCCCTATAACAGGCCAGTTGCTACAAGCTGCATTTTGGTAT
chr7:1-20704262:1164230-1164275	ATATGGTTGGGAATTCCTGCACGAGGCGTTACTCTATCATCTTAC
chr7:1-20704262:1164550-1164595	TTTCCCCCTGATCAATACTCAATTGTCTTGATGAGTATGAATTTT
chr7:1-20704262:1164900-1164945	AAACGGCAGTTGACAATGCGAAGAAATCCAAGAAATGCAAGTGAT
chr7:1-20704262:1165230-1165275	AAGGGAAGAGGTCCAAGTTGTTGCTTCAAAAGAAGATTATGATGA
chr7:1-20704262:1165550-1165595	ACATGTTTAGTGTTTCACCTTAAACAAGAGCTATGTTTACAATCT
chr7:1-20704262:1165850-1165895	AGCGGTTGATGTGCATTAATCAACAAACCTATCAACTCGATTCGT
chr7:1-20704262:1166150-1166195	CAAAATTCTGACCATCTTCATCGAGCATTGTAACCAATAAAACAA
chr7:1-20704262:1166460-1166505	CTGTTTCCTCTTCGGAAGAGCTGTCTGGTTTTAGAGAATTAGGCT
chr7:1-20704262:1166780-1166825	TGAGTGTAAAAATTCCTCAAGTTCTTCATCTTTTAAGCCTTGATC
chr7:1-20704262:1167110-1167155	GTCCCCAAATTCAAAAATAGAAAGTACATAAAAGGTCAGTTGTTT
chr7:1-20704262:1167410-1167455	TTAGAATTGCAGCTATTCTATTTTCTGTCTCGAGGTCCATTAAGT
chr7:1-20704262:1167770-1167815	GAATAACCTTGGCATTTATTTTTGTCTTTCCTTTCTTGTTTTACT
chr7:1-20704262:1168080-1168127	acaaaacctcaagaataagttcaactgtacttaaaaaataaaataat
chr7:1-20704262:1168410-1168457	atacatgcatatataacataaaattcatgactttcataaactgtaac
chr7:1-20704262:1168710-1168755	ACTTAACCAAAGTTAATCCGAAACTTGAATTGACACCTGTTAACT
chr7:1-20704262:1169040-1169085	CTAAACTCCATGGGTTAAGGGTAACTTGAATCGGAATCAAACTTG
chr7:1-20704262:1169350-1169395	CCGGAGAGAAAAAGAGAGAATCTAAACAAAGGCTGTCAATTCCCA
chr7:1-20704262:1169650-1169697	aggtgtttatatcttttaggtaaaataataagtgtttttagatataa
chr7:1-20704262:1169990-1170037	gttaataaaaaaaattgttatgaaaatttcaatcgagtcattatatt
chr7:1-20704262:1170330-1170375	TTCCAATCATCCTTGCACCTAAATCAAGAAGTATAATATGTATTT
chr7:1-20704262:1170650-1170697	taaatatttttcctaaaaaattgataaatgattttcaaccgttcctc
chr7:1-20704262:1170950-1170997	cttttagattttattagagacatgaaaagaagaagattgtaagaggg
chr7:1-20704262:1171570-1171616	TGCTATTTTTCTTGAGAGCCCTAAAAAATATTGTAAATACATCATG
chr7:1-20704262:1171890-1171935	GCGATAGGGGAATTTCTTCCTCATCCATCCTCCTCAGCTCCTTCT
chr7:1-20704262:1172250-1172297	gcataaaatagaaaatttataggtctactttagataaataacaaaaa
chr7:1-20704262:1172560-1172605	CGTCTTCTTCATCTCAATTGACAAAAAGCATCAGAAGCCCTCACC
chr7:1-20704262:1172860-1172905	GTTGTGATAGTATCTATCGAATTTCTCCTCTAAGAGATATCAACG
chr7:1-20704262:1173180-1173227	aaattgcaacaaatcttaagaaataatctttaaatttataagataat
chr7:1-20704262:1173480-1173527	aaaagtgaaagtttaagcatacataaattttaaagaatttaagaaaa
chr7:1-20704262:1173830-1173875	ATGGAACATAGACCTCAACAACGTGATAATCATGATCTGGGTAGT
chr7:1-20704262:1174170-1174217	taagaatataatcttttaaaattctttccacctttggaaatatctct
chr7:1-20704262:1174480-1174525	CGTCGAGAACTCGATGTATAGAACAAACAAGGTTTTCTTGCTTAA
chr7:1-20704262:1174910-1174955	TCGGGTTGTATAAGTTTTTTTTTCTCCTTTCGTTTCTAGTTACAT
chr7:1-20704262:1290060-1290105	CGCCGGTCTATGTACGATTCCAATCCCTACACTTGAAAAGGCTGA
chr7:1-20704262:1290390-1290435	CAAGAACGAGAAGATTTGTAGTAAAGAAGGGACGAAAATCATTGT
chr7:1-20704262:1290690-1290735	TCTTATCCAAATTTTATGATTTGGGTGTTGATTTTCCATCCTATT
chr7:1-20704262:1291000-1291043	aactacggcgctgtgtgggagactaaaaaaccagccccaaaag
chr7:1-20704262:1291360-1291405	GGCATGGAGTTGTATGGGTGATGATTGTATCATAATCATTTAAGT
chr7:1-20704262:1291690-1291737	agttgcctaagtattccctctttaattttcagtaatattaattaatg
chr7:1-20704262:1292050-1292097	tttaattaaaaatttattaaattttaaaaaataaaagtgttcaacca
chr7:1-20704262:1292350-1292397	tttattactactaaagtgtaataaattgtctttgggtggtcttatga
chr7:1-20704262:1292650-1292697	caatataaaaaaaagtgtagcattctttaaaatgttatattctaacc
chr7:1-20704262:1293000-1293047	actaaaaagattaagaagaatttgaacttatggtaaattgatatgat
chr7:1-20704262:1293330-1293375	GGGCCACGTATCTCCATTGGTCTGTGCACAAAGAAATTTTTCTCC
chr7:1-20704262:1293630-1293675	ATTCTCATCCATAAGAGAATGAGTTATTGGGGGTGGACTAGGGAT
chr7:1-20704262:1293980-1294027	ttttcctttttatttattactctttttaccacatttgagaagctaaa
chr7:1-20704262:1294300-1294345	ACAATGGATGAAGAACTTTGCAACAACAAGGTAAGCCACAAGCAA
chr7:1-20704262:1294600-1294645	AGTAAGATGGATGACAAAAATAAACACCCATATCTACAAGCAGAA
chr7:1-20704262:1294900-1294947	taaaccatctttatctcaatcatatttttcactttagaaaaacaaaa
chr7:1-20704262:1295210-1295257	acatcgtaaacaagaaagagataattatattctaataagtatttctt
chr7:1-20704262:1295530-1295573	tgtatggtgaccaaacgacaacaagcctgcctactcctcaccc
chr7:1-20704262:1295870-1295917	tccaatttttatattatatttaaattaatttggatctattaactcct
chr7:1-20704262:1296180-1296225	AAATCAAACACACCATACCCCCATTTCATTCTACTTCTGCCACCC
chr7:1-20704262:1296520-1296565	CCGATAATCTAAATTCTCACATCTGTCCAATAAACGGAACACTAA
chr7:1-20704262:1296850-1296896	CATGCACTCTCTTTTTTATTCATTAATCTTTGTTACTTCTCAATGA
chr7:1-20704262:1297190-1297237	tcaaaacaatcataaatatattacttctcttttcaaatataaaagcc
chr7:1-20704262:1297510-1297557	ttttaaattgtatttataaaccaaaataaatgataggaaagccgaac
chr7:1-20704262:1297870-1297916	AACCAGTCTTCTTAGATTAAAAAATAATAATAGTAAAGGGTCTGCA
chr7:1-20704262:1298200-1298247	tcttaaattttaataggtaatcaatttggacacagtttcttaagaat
chr7:1-20704262:1298530-1298576	ATTTAAATGGATGCATGAACACTTTAAAAAATAGATATGGACTGAG
chr7:1-20704262:1299240-1299285	AGATGGTGATCATTGAGATGAGAGATTAAGACGAAAGAGAGAGGG
chr7:1-20704262:1299550-1299595	ACGATGGTGTGACACGTGTGAACATGGGATTATAATTTACTTCTC
chr7:1-20704262:1299850-1299895	GGGAGTAGTACTGGCAAGAGGATTTGTTATAGAGATGCTGCCATT
chr7:1-20704262:1300160-1300207	tttagtgtcatgtatttttcaactcatagtattttataatatgactg
chr7:1-20704262:1300480-1300525	ATGGTTGGATTATTGATGACTGTATGAGTTAATTTGGATTTAAGT
chr7:1-20704262:1300800-1300845	GCTCAACTTGGCATTCACAATAAGCCAGTTAAGAATAGAGCTAAA
chr7:1-20704262:1301110-1301157	tcaatatcctctctttttttaattgtttgttagtttgagagtaaaag
chr7:1-20704262:1301410-1301457	tttgattactacaattcaaaatgatgtctttgagtaactttttttat
chr7:1-20704262:1301710-1301755	TGGTTGAGTTAGGAATATGTACCTGTTCATGATGGGGTGATAGCA
chr7:1-20704262:1302010-1302055	TATTTTCGCGTCTTCTTCTTTTTGGCTTATATTTTGTAGTTTGGT
chr7:1-20704262:1302340-1302387	gacttttttgttcttttttgcgtttagtaatatatcttttggtagat
chr7:1-20704262:1302640-1302685	GTTGCTTGTGCTTTTGGATTAGTAAATATGTTGAATGTATGAATG
chr7:1-20704262:1303010-1303055	TTGATGATAAATATCTTATGTAGTAGTGAGTACCACCAAAGCAAT
chr7:1-20704262:1303320-1303367	tcattgcatgttcaaaaactaaactcaattaaattttgatagtcaat
chr7:1-20704262:1303640-1303685	AGCTTGTGTATGCTAATTCTAGTTAAATTTCGTTTAGAACTTCAT
chr7:1-20704262:1303980-1304025	ATTGTTTTTCTTCAATTTGTGGACGTAGATAACTAAATCACACGC
chr7:1-20704262:1304280-1304325	GTTTTTGTTGTGACACTATTCTCTTGCATTTTGGGTCCATGAAAG
chr7:1-20704262:1304610-1304655	ATTATATTAATTGATGTGTTGGTATTTTGGTTTTCGTTTGTGCTG
chr7:1-20704262:1304920-1304965	TTCATTAACAACATTTTGTTTTGGTTACTGAATTTCACCCATTTC
chr7:1-20704262:1305240-1305285	GAAATAAACAAATTCAAGGAGAGAAGAAAGCAAGCTGCCCAAAAT
chr7:1-20704262:1305570-1305615	TTGACTCTTGTGTTTTCAACTAGTTTCCACCTGAAAACATATTTC
chr7:1-20704262:1305880-1305927	ttaaatatcgtccttctaaattctaggtttaaaactataactagcaa
chr7:1-20704262:1311220-1311267	taattaaggtcacttagaaataatctaggaatacattattgtaatta
chr7:1-20704262:1311520-1311565	TCCTTCACAACGAGTGCACCTATTCAAAACTCGTTAAAATAGTTT
chr7:1-20704262:1311820-1311867	cgtttatataattatcgaaataaaagttgagtataagatttcaaaat
chr7:1-20704262:1312120-1312167	GTTATTTTGTGTAATGAAGAAATCACCGCTCATTTATAATTATCAGT
chr7:1-20704262:1312450-1312495	CTCATTCCCGCTTCATTAAAATAGGAATATGATTACAAGAAGCAA
chr7:1-20704262:1312750-1312797	aataatatgatcacctttttgttcctttttttcaatttacaaacatc
chr7:1-20704262:1313060-1313105	CGAAGTTGGTTTACAATTAAACTGTCACTGAATCAACTATATGCT
chr7:1-20704262:1313360-1313407	gacacgtacaaatcacaaaattaagaagatacatgatatagattgaa
chr7:1-20704262:1313700-1313747	CGATAGTTCAATTCTAACTAGTTGATTAGGACAATACTTAAAAGGAG
chr7:1-20704262:1314010-1314057	tatatacacaagaattataatagatcgaaagaactcataaaatatag
chr7:1-20704262:1314340-1314385	ATTGTAAAAGCATGGAACAAGTTTGAACTAAGCGAATCTATAATC
chr7:1-20704262:1314640-1314687	acgtaagaaaaattattttaaatgacaaaactactaaaaaatattta
chr7:1-20704262:1314940-1314987	tcaacaagctatatattagaaaaaatgttgatttgttttgcatttaa
chr7:1-20704262:1315320-1315367	gatagacactatcattgatagaatttttgacaaattttgttatattt
chr7:1-20704262:1315630-1315677	aaaaatgttgttatacatattacatatcattattttaaatccaattg
chr7:1-20704262:1315980-1316027	gtaaaatatttatgtaacaaaataaaaatgcttatgaaactcactat
chr7:1-20704262:1316620-1316667	acaattgtttattaaatatattaatgctgttaagtgttaattaatga
chr7:1-20704262:1317030-1317077	cttaataaaataatatgatggattattctcgagtaattatcggaaat
chr7:1-20704262:1317330-1317377	taaattggtaatggtttatagagaactgatgttatttattagaatat
chr7:1-20704262:1317660-1317705	TTCAATGTTATCGATTGACTTGGCTTTCTCATCTAAATTTGATTT
chr7:1-20704262:1318000-1318047	gatatatatttcaaaccttatccaattttgcacaacatttgattttt
chr7:1-20704262:1318310-1318355	GTTCGAGAAGTATACTAATTTTTTATGGTCAAAAGCTGATGCATT
chr7:1-20704262:1318640-1318687	atttaaaagtaatatggtattagacccctttttttcttagtgatcaa
chr7:1-20704262:1318940-1318985	CACAATATGTGTTGAGATTGCTTTCAATTCGAAGTCAAAAGTGTA
chr7:1-20704262:1319250-1319295	AGATTGAAGAGACTCAAGACTTCATGACAATGATCTCTCTTTTAA
chr7:1-20704262:1319550-1319597	TGTAGTTAGAATTTCTCTTAAATCTACTACGTATATATGCCAGTTGA
chr7:1-20704262:1319930-1319975	GTGGGCAGTGGCCACATACATAAATAACTCATTCTCTTTTCCTAA
chr7:1-20704262:1320230-1320275	GCTTTAGATTCCACCCTACAGAAGAGGAACTTCTTAATTTTTATC
chr7:1-20704262:1320570-1320615	AAAGCAACGGGGTCGGATCGAAAAATTGTTAGTTTATCGGATCCG
chr7:1-20704262:1320890-1320935	TAGACGTTACTAAAGGAGCCCTTATTTTCATCCCGCTCATCTCAT
chr7:1-20704262:1321190-1321235	CCAACCCATGAAGTTCTTAACAAAGAAGTAGAAGTGGCAACCATG
chr7:1-20704262:1321500-1321545	CCCTCATTCTGAGCTGACTTGTCTGTAAATTTTCTGTCCCTTTTC
chr7:1-20704262:1321800-1321845	CTTACAGATTTTTATAAAACTATACGTCGATGAGGCAGAGAGAAA
chr7:1-20704262:1322120-1322167	TGCGCTTTTTTTTTTTCATTATTTATATACAATATGAACGAGTCTCA
chr7:1-20704262:1322440-1322487	aattaaacatatttttctcaatttttaattaaaaaatatattaacag
chr7:1-20704262:1322890-1322937	aattaaattagaaaagaattcaactaaaaaattgaaaatggagatat
chr7:1-20704262:1323210-1323256	TTTCTTTCATGATTTGTTGAATGAAGACAATTTTGAGATAAAGAGT
chr7:1-20704262:1323540-1323585	TTTGGACATTCTCAGACACTTGAGTTGTATCTTTGCATTTGTTTG
chr7:1-20704262:1323840-1323885	TTTTTCTTTCGATGCTCTTATTAGTATCAAGGGCCTTTTGGATTG
chr7:1-20704262:1324150-1324195	ACTTAGCTGTTGGCTCATAGAGGATGCTGATGAGGCAGGAGTTGA
chr7:1-20704262:1324450-1324495	TGCTTCAAATCTCAATGAGATTTGGATCTAAACCACCTGATCAAC
chr7:1-20704262:1324760-1324805	TTGTTAGCTTCTTATCTCTTCCATATCCTTGATTAATCCGAAAAA
chr7:1-20704262:1325100-1325145	GTAGCAGATACACAGTTTTTCATGATATTTTCAAGCAGTTAAACA
chr7:1-20704262:1325430-1325475	ACTGAAATGGGCCCAAGATTACTTTGATCCAGCCCAAATTGAAAT
chr7:1-20704262:1325730-1325775	TAACGACTATACTTCATCCACCCATAAATCTATACAAAATCAGTT
chr7:1-20704262:1326030-1326075	GCATAATAATGAATAATACTGATTCAAACACACCAAGACCACGGA
chr7:1-20704262:1326370-1326415	CCTCTGATCTCCTTAATATATATCATTAAGCAAAGGGAGACATTT
chr7:1-20704262:1326680-1326725	CATCTTGATGATCTTCCTGTACACTCTTCCACCATCAGTTCAGCT
chr7:1-20704262:1326980-1327025	GGGTTCGGTGTGGATAGGGACTCTTTGGTGAGTGTTTCTCTTTCA
chr7:1-20704262:1327290-1327337	agcttttgtgtatttactcaaattaatttctcttttatattctctaa
chr7:1-20704262:1327630-1327677	atgaatatcttaaattaaaattttttatgttgattaggctttttata
chr7:1-20704262:1327930-1327977	aatgataattttctatcattataatatatcaatgactatcaggggta
chr7:1-20704262:1328260-1328305	TAAACGACTGCTTTTGCGAACAGAATTGAAGGAGTAGACCACCAC
chr7:1-20704262:1328560-1328607	tatatttaatataatatcatcaataactccacactagagggagttat
chr7:1-20704262:1329230-1329275	GTCTGCAGAAACCAAAATGCAAAATTTTGTATGTGGGCAAAAAAG
chr7:1-20704262:1329540-1329585	GAATCTCCAAGACCAGCCATATTCTATCAGTTTTCTTTCTATTTT
chr7:1-20704262:1329840-1329885	GGGTTACTAGTATCTCACTTTGATAACACCCTTAATTTGAGCTTC
chr7:1-20704262:1330150-1330196	CAAAGCTTGATTGTGCAATTCTATGCTCAAATTAATGTATAATAGG
chr7:1-20704262:1330460-1330507	aattgagtttaggcataaaaattacatttgttgattccattcttata
chr7:1-20704262:1330770-1330817	AATTTTTCTTCACATATTTTGTAGAGGAAAACTACTGTAAAACCTCA
chr7:1-20704262:1331080-1331125	CTTCTCATTGGGATCTAGACACTGCCAAATCTTCAACTCATAAAT
chr7:1-20704262:1331380-1331427	ttcaatacataaccttggttagttaattgatctctagttaacatttt
chr7:1-20704262:1331680-1331725	ATGTTCAAATCTCCAACAAGATCACATATGTTATATTGCAAAAAA
chr7:1-20704262:1331980-1332025	TGCAATCAGATTTGTGACTGGTGATTGAATATAATGCAGCATCCA
chr7:1-20704262:1332280-1332325	TTATCATCTTCCTTGAGTTCAAATACTTTTGAACATCACCGACGG
chr7:1-20704262:1332580-1332625	AGGACTTCAATCTGCAGAGATGTTCATCAACTTCATCCACAACTG
chr7:1-20704262:1332890-1332935	CTCCCTCCTAACTCTTTATTATCTCCACCATTATTGATGTTAATT
chr7:1-20704262:1333190-1333235	GAGCATGAAGTTGTTTGAAAGTTAATTTCAAGCTTCCCCATGTGA
chr7:1-20704262:1333490-1333535	TAGTAGAATGCAATCTACAAAGAAAGTGGAGAGAATTAAAAGAAT
chr7:1-20704262:1333790-1333837	aaagatactaaactcacaatatgtgtttgctataaaaaaagttgtga
chr7:1-20704262:1334090-1334135	GTGATTGGTGATTGAGCATAAAGCAACATCCACCATCTCTACTTC
chr7:1-20704262:1334410-1334455	CATCAATCTTGTCATCTTTTCTTCTTCGTAACGCTGACTCAAGTT
chr7:1-20704262:1334710-1334755	CCACAACTGGATGTGGCTTTGAGGGCAAACTGTTTGAACGAATGT
chr7:1-20704262:1335020-1335067	ttgatgctaatctctttattatcaaatggatgtatttctgatacaaa
chr7:1-20704262:1335350-1335397	tttaatttatatacattcctttatttttgttattgaaatgtatgctt
chr7:1-20704262:1335650-1335696	TTTAAAACATCGATAGTATGTGAACAAGAAGACAAATATAGTCTGT
chr7:1-20704262:1340590-1340637	tgggttactaattttttattttttttagactataaatattagtccat
chr7:1-20704262:1340930-1340975	CCATCTGGAAGGAAAAGATTGTCGCTTTACACATGCAAATGCTTG
chr7:1-20704262:1341270-1341315	TGTAGCCTTTTACTGTCACCTTTGAATGGCCAATAAAATAAAATT
chr7:1-20704262:1341610-1341656	CAATGGTCCTAGATATCAAATTTGCCAATTTAATTAGTTTAGAAGC
chr7:1-20704262:1341940-1341987	aatctcaatcatattatctaaatactccaaaaaatataatgagtttc
chr7:1-20704262:1342280-1342325	CCCACAGCTGCCTATGCCTTGGATGTCCTTTTAGCTTCTAATTGC
chr7:1-20704262:1342600-1342647	ttttatcattttcagctttttacattagaattacattaggtcagtct
chr7:1-20704262:1342920-1342967	cactccatttttttagaacaatcttattttctaaattaaacacttga
chr7:1-20704262:1343260-1343305	AGGCTTGCTATTGTTTTCTGTTAGGATAAATAGGGGACTCCCTGT
chr7:1-20704262:1343570-1343615	AATCCTTCCTTCAAAATTTAAATAAAGTACCACAGTTAGCGTCTT
chr7:1-20704262:1343890-1343935	GGACTTTGTTGCCTTAGAAATAAGGAATCAATAATGATTCAAACG
chr7:1-20704262:1344190-1344235	TCTTTCCCCCTCTTTATTTGCTCAATATATACCAGTTAGCAAGGG
chr7:1-20704262:1344490-1344535	TTGTTCATGCAGATTGTTCTACCATCAACTCTCCTCATTGTTAAA
chr7:1-20704262:1344810-1344855	GGAAGGGAAAAATGTAATCTTTTCCCTTTTTATTTTCTCCAATAG
chr7:1-20704262:1345130-1345176	ATCAACAATTTAAACAACTCAAAATGTTCAATAGAGAAGAAGATGA
chr7:1-20704262:1345430-1345475	AGACTTTTGCACATCTTCAACTTGCACAAGGAAATCAGATTTGTG
chr7:1-20704262:1346090-1346135	ATCCACAACTGGATGTGGCTTTGAGGGCAAACTGTTTGAACGAAT
chr7:1-20704262:1346400-1346447	tattgatgctaatctctttattatcaaatggatgtatttctgataca
chr7:1-20704262:1346710-1346757	gtttcttttaattttcatactgtggttttttcttttttaaagaaaca
chr7:1-20704262:1347040-1347085	TTCCCCAAGCTCTCAAACCAAGATTGAAGAAATACAAGATATAAG
chr7:1-20704262:1347360-1347405	TTGGAAATTAATTTGTTTGAGGATCCGTGTGCTTCATGTGATCGA
chr7:1-20704262:1347680-1347727	ctaaattaaattatacataaaacttcatcaaattgtctgaatttcaa
chr7:1-20704262:1347990-1348035	TAGTTAACTAGTTGACCTCTAGTTAACATACCATAGTTTAAGCCT
chr7:1-20704262:1348310-1348357	ttcatggtattatatttgcattcaccacaatatcaacaattttaata
chr7:1-20704262:1348630-1348675	CAAGTTCTGCACTTCTTCAACTTGCACAAAGAAATCAGATTTGTG
chr7:1-20704262:1348930-1348975	TCCCTTCAAGGCCTTGTGGATTGCCTTCTTTACCATCTTCCTTGA
chr7:1-20704262:1349250-1349295	CAGATGCTCTTAGTCTGCAGAGATTTTCATTAACTTCATCCACAA
chr7:1-20704262:1349560-1349605	TTTGTCTCCCTCCCACCTCTTTCTTATCTCCACCATTATTGTTGC
chr7:1-20704262:1349870-1349917	tgtacaaacacattttattttattttctatatgtttcaacgtggttc
chr7:1-20704262:1350170-1350215	ATGAACAGCAACACCACTATTGCTTTTCGTTTTCATTTTAATAAA
chr7:1-20704262:1350470-1350515	AACACCATTTCAAATCACATGCATTACGGTTGCAAACCAAGCATC
chr7:1-20704262:1350790-1350835	CCATACGTTTCATTTTCTCATTTTCAACCTTTGTATTTGAGAAAT
chr7:1-20704262:1351130-1351175	CTTAGATGTGTGGAGTGCAAGAAGATCCGAGCATTCATCTCCTCC
chr7:1-20704262:1351430-1351475	CCACCTTGAATTTATTTCTAAATGCTACCTAGAAAGCTCTAAACC
chr7:1-20704262:1351740-1351785	TATTGAAAACTTCGGATCCATCCATTACCTTTTGTATTTCTCACA
chr7:1-20704262:1352040-1352087	ctcatatctctattaaattaaaagattcagatctgtttaatttaaaa
chr7:1-20704262:1352350-1352395	ATTCGAATCCTTGACAGCATGGCCAATTTGAATACTTAGCTTCAT
chr7:1-20704262:1352700-1352745	CTGTGGTGTTTACATTTGACAAAAATTTGAAATTTCATCCTTAGT
chr7:1-20704262:1353030-1353075	GTCCTGCTACGAACGACAACAAGGATTCAATGCTGTTATATGTAA
chr7:1-20704262:1353350-1353395	TTGTTGTCAATAAGAGCTTGATGAGTGAGTGGCAAAAGAAGCAAC
chr7:1-20704262:1353660-1353705	TGGCTTTCAGGAGCTTATTTATATCACTTGGGCTTAGGGAGACAT
chr7:1-20704262:1353960-1354005	CCTGCCCAATTGTCTTATTTTCTGTGGGGTATTGAGCAAGAAGCA
chr7:1-20704262:1354300-1354347	tctcattgtaactaattattagtctttctcagttgtgtataaataca
chr7:1-20704262:1354640-1354685	GCCATGAAAGCAGAACTATATGCTACGGAAACTAACCAAACATGG
chr7:1-20704262:1354960-1355005	CTTTAGCCACTACCTGAAATTCAAGGGGAGAAACTAGTATCAAAC
chr7:1-20704262:1355330-1355375	CTCGGTGCAAAACCTACTTCAGTCCCTATGGATCCTACAACCAAA
chr7:1-20704262:1355670-1355715	ATATTCCACAATCATCAATACGCTTAACCATGATTGCAGTGCCAT
chr7:1-20704262:1355970-1356015	CTCAATATATAGCAAACAAGGGAGACATATGGAACCATGTCTACT
chr7:1-20704262:1356300-1356347	ttattgttatgcatataatttaatgaaattgtctctcagatgcaaga
chr7:1-20704262:1356610-1356655	TACGTAGTTAGCAAACAAAAACGATGTGCTCAGTGGATAGATTTT
chr7:1-20704262:1356920-1356965	TCCCTAGTGATTTAGGATGTTAAGAAATGACACTCTGTTTTTGAT
chr7:1-20704262:1357240-1357285	CAATGCTGTTACATGTAACGGTTTCTGCCTCCTTTAGCAACCTAA
chr7:1-20704262:1357540-1357585	CAATAAGAGCTTGATGAGTGAGTGGCAAAAGAAGCAACTTATCAA
chr7:1-20704262:1357840-1357885	TTTTGGCTTTCAGGAGCTTATTTATATCACTTTGGCTTAGGGAGA
chr7:1-20704262:1358470-1358517	taaatcattttcaaaattttaaactcttaaatataggaaaataaatg
chr7:1-20704262:1358780-1358827	atcaatgtgtttccttaatagaatgtaatgcggttacattttataaa
chr7:1-20704262:1359100-1359145	AGCATCTTTGTATAATCGAGGCAGTAGCATCCGTTTTGTTTGCTG
chr7:1-20704262:1359430-1359475	TTTCATTAGGACAACCTTCCATAATCCTTGGAACCTTCCTTGATT
chr7:1-20704262:1359740-1359787	tcaatttagaaaatgtggtgacatcagttctattatcgtaaattttt
chr7:1-20704262:1360040-1360085	GAATATGTATCTCTCTAGATATTTGTTGCATGCATCTACTTCTTT
chr7:1-20704262:1360340-1360387	agtaagaattatataatttgattcaaacaaactgaactgttcttcct
chr7:1-20704262:1360670-1360715	CTGCTAGCTTTATGAGTTATCCCTGTGTTTTTCTCCCCTCCTCAT
chr7:1-20704262:1360980-1361027	ctaccatcgacttcagtcattttttattatttaactcttaaatgatg
chr7:1-20704262:1361280-1361325	ACAATCACTTTGCAAGACAAAAACACAATTTTTCTTTTTTATACA
chr7:1-20704262:1361580-1361625	ATAACAGTATTGCACAAAAGTTGGCTAGAGAAGAAGGTTTGCTTT
chr7:1-20704262:1361880-1361925	ATCCACCATCTCTACTTCATTTCCATCTGTGGAATCATCTTTGCA
chr7:1-20704262:1362210-1362255	CTCAAGTTCGTGTGCAGATTCTTTCATTTGTGACAAAACATCCTT
chr7:1-20704262:1362520-1362565	AAAGATTTCTTCGAGTTTACAGAAAAGGAATCCATTTTATTTTGC
chr7:1-20704262:1362840-1362885	AAAAGTCATAGCTGTATTTTAATCAAACCAATGAGGCAGTGGCAT
chr7:1-20704262:1363140-1363185	TATGAATGCACACGATTGCTGTTGACATTGTTGACACCATTCAGA
chr7:1-20704262:1363470-1363515	TTCTTTGAGTTCTTAAAATTCCAAGCCACCTATTTGCTTCCATCT
chr7:1-20704262:1363770-1363815	CTTGGACAGCAATGCTAATCTTGATATTTAGCTTCATCATGTAAT
chr7:1-20704262:1364090-1364135	AACTCAAAATCTGATTTTACTTCAAAGAGTTGATTCTCGTAACAA
chr7:1-20704262:1364420-1364465	ATGCATCTTCATCTTTGTTGGCAACTCTTTTGGATTGTACCAGCT
chr7:1-20704262:1364730-1364775	TTCACGCACACATTCTTTTGTTTGCAACAATGCATCCTTAGCAAT
chr7:1-20704262:1365070-1365115	TCCATTTTTCTTTCTCAATTGGAGAAGCCAAAAGTCTTGCTGACT
chr7:1-20704262:1365370-1365415	TAGTTTTATTTTAATGGAGAAATGATACGGGATTATGCATGCCTC
chr7:1-20704262:1365710-1365755	ACCCCATCACCAGGTTCTTAGCTCATTATTTATTTCTTTATTGTT
chr7:1-20704262:1366020-1366065	AGTCTAAAACTAGACCATGCCACATGTTTGGTCAAAACTGAACAA
chr7:1-20704262:1366340-1366385	CTTTTGTTCCTCGATCAAATACGCAAGCTTTGTTTCCCATGAAAA
chr7:1-20704262:1366660-1366707	tttaagaaaagaggggttgtaattagtataaaattttttaaattata
chr7:1-20704262:1367000-1367047	ctacataattattaaaaactcttagagtgcaacgaaaatcctcaata
chr7:1-20704262:1367320-1367365	GCCACAGTGGAAATACCAAAATGGTGATATGGACAATGGGTATTG
chr7:1-20704262:1367630-1367676	GATGTTGAGAAGGGAGACTCTATTTTTTATAAGGTGTCTATATAGG
chr7:1-20704262:1367930-1367975	AGTGCTATATGTGATTGCTTCTACTTCCTTTAACAAGCTAACGGT
chr7:1-20704262:1368250-1368295	TTTGCTGGGTGCTTGGTAGAAGAAGTAATTTATCAATTGAATCGT
chr7:1-20704262:1368550-1368597	TTTTGGCATTCAAGGAAGCATATATATATATGTATATAACTTGGGTT
chr7:1-20704262:1368860-1368907	atcatttcaactcataaactaataaaactttgagctttaattcttta
chr7:1-20704262:1369170-1369217	catatataataaggatgactccttgatatttttaatcacaacttctt
chr7:1-20704262:1369490-1369535	ACATCTAACCGATATGGTTTCTTCTTATGATGGAAAGCATGCATG
chr7:1-20704262:1369790-1369835	TTAACCACGCCATGGTATCAAGAGATGATCATTTTTTTCTGTTGC
chr7:1-20704262:1370100-1370145	CAACTACATGGATTTGTTTAGTTGTTGAAGATGTTAAGAAGAGAT
chr7:1-20704262:1370760-1370805	TTTTGGGAGTTTGGCAAAACAAGCAACTTATCAACACCATCATAC
chr7:1-20704262:1371060-1371105	TTGGCTGTGATGGTAATATATATAACAGTGTCGAAGAAACAAGGG
chr7:1-20704262:1371370-1371415	AACTATGCACACGTAAACCATACACACATATATATGAACAAAACA
chr7:1-20704262:1371690-1371736	CCCACAAGTGAGAGAAACTATTAGAGTGTTGATATAATATCAAATT
chr7:1-20704262:1371990-1372037	taaattcacttatgctatttagaccatttagtaacaaacaaaggatg
chr7:1-20704262:1372300-1372347	tctttaccttataaattatttacttctaaggtcaataatcatatcct
chr7:1-20704262:1372600-1372645	TTGTACATACTCTGAGTAAACTCCTTATTTCAGGTTTCCGGAGCC
chr7:1-20704262:1372940-1372985	CATTTAACACTCTTCTTTACCTGTGAGTTTGAAATGCGTAAAAGA
chr7:1-20704262:1373270-1373315	GAGGATATGAAGTCAACTACTATGTAAATAAATCTTTCATGCCAC
chr7:1-20704262:1373590-1373635	AATAACCAAGAAGATTATGCCAGAAGTCATTGAATAAAGTTTGTA
chr7:1-20704262:1373890-1373935	AGCATCAACCAGTGCCACTTCATTTCTATTTGTTTCTTCAACTTC
chr7:1-20704262:1374190-1374235	ACTTTCTATGAACATTTTTCCTCCCCTTCCTCTGCGCAAAACGGA
chr7:1-20704262:1374540-1374585	TGTTTGAGCGGATATGATGAGAGTTTCTTGAGTTCAAAGCCGAGG
chr7:1-20704262:1374860-1374905	CTACCTTTTATCATATTCTTTGTAAACTCATGCGTGTATCTGACT
chr7:1-20704262:1375180-1375225	TTCAACAAAACTACCACCTATGCTACTATATATTGGTATCAAAAG
chr7:1-20704262:1375480-1375525	CTCTCAGATTCAAGACTTGTCCTGAACTCGATCAATGTAGAAAAG
chr7:1-20704262:1375780-1375827	ggattagagactaaaatctttgaagatgatatagatcctgaagattg
chr7:1-20704262:1376130-1376175	ATTATGGAAGAAGAATGGACAAAAGTCAGATTTTAGCAGTGTTGC
chr7:1-20704262:1376450-1376495	TCACTTTGGTGATTGGTAATTGAACTTAATGCCAAATCCAATCTT
chr7:1-20704262:1376760-1376807	aacttaaacattttttaagtgaactagaagtaccaatatcacttctc
chr7:1-20704262:1377100-1377145	GATTGGGTGTGGATTTGAAGGCACGCTCTTTGAACGAACATGCTG
chr7:1-20704262:1377400-1377445	ACCAGGTCCTTACTCACCGGCATTCATTGTATTTTTTTTAAAACC
chr7:1-20704262:1377740-1377785	GTATTCATTTTTTCTTGAAATTCCATTCCGGCACTTCGAATGATC
chr7:1-20704262:1378050-1378097	aaatatactacgtatgtcttgtgcatacatcaattatcttcataaga
chr7:1-20704262:1378380-1378425	GAAATCGTATCCTTCTTTGTCCAGTGGTACAAGTCCAGCTCGATT
chr7:1-20704262:1378700-1378746	CTTCCTGGCTATTATAATGTCAAACCCAATTCATAAAATAAGAATC
chr7:1-20704262:1379030-1379075	GTATTTAAAACTACATATGATGCATTGGCTCTTTGTGTGTATCCC
chr7:1-20704262:1379330-1379377	TCATCATTAGTTGATCAATGAAACTATGATTTCACTAGAACTTTAGC
chr7:1-20704262:1379630-1379675	GTTGTAGATATTGAGAAGTGAAACTCTAGTTTTAATAAGATGCCT
chr7:1-20704262:1379960-1380005	GTAGCCAACTACTTCGGCCTGTTTCAACGAGCTAACAATGGCTGA
chr7:1-20704262:1380280-1380325	TATGTTGGGTGTGAGACAACAGAAGCATCCTATCAATGGAATCAT
chr7:1-20704262:1380630-1380675	GGACAGAAGGAACCTTCAACTCCATTATTGAAATGCTGAAGAAAT
chr7:1-20704262:1380950-1380997	agcagtgttaccatgaatatgtttttactccataaatattatcaaac
chr7:1-20704262:1381290-1381335	GCATGTCATTCTAAACGTAGTGTTACAAGTACCCTTACAAAAAAA
chr7:1-20704262:1381630-1381675	CAAAATATAAACTACATGGTCCAATTGCCCATTTCATTGCTTATG
chr7:1-20704262:1381950-1381995	GATTGTATTAATTGGTCTATATGGTGTGCGAGTTATAAGGTCTTC
chr7:1-20704262:1382290-1382335	TTTTTTTTGATACCGAGGTTGTTGAATCCATAAGAAATGTAGCAA
chr7:1-20704262:1382600-1382645	ATATTACCGTCGTGAAAGATGAACCGTGATCGATTTGAGGTTATT
chr7:1-20704262:1383230-1383277	ttttttttctttttgaggggtaaatttaatatatgagcttatgtcca
chr7:1-20704262:1383560-1383605	CGGGATACCTTAAAACCTTTTTTGTATCATTCATCATTAGCAACC
chr7:1-20704262:1383870-1383915	AAAATTCCAAATCCAGTGTACTTTAGCAGAACCCCATCATTGCTC
chr7:1-20704262:1384210-1384257	attctttcatcattttacttactcaatcatttggttgttaattatgc
chr7:1-20704262:1384530-1384575	AGGTGAGTTGAAGAGATTAAATAAACAAAGGAGAAAAAAGAGCAT
chr7:1-20704262:1384850-1384895	CTGAGACATCAACCCGAGAATTCGAGTCACAACTTGCAAGAAGTT
chr7:1-20704262:1385160-1385205	CGACCATCGGTTGCTCGCTCAATCAACTAGATGAAGTAGCATGAT
chr7:1-20704262:1385460-1385503	CTCCATGGCCTCAAAAATGCGTTGCAGACTAGACTGCAGGCTA
chr7:1-20704262:1385760-1385805	AGATAGTCTATCCAAAGCCTGTGACCACTGGTTACAGATCACAAA
chr7:1-20704262:1386060-1386103	ttggtactgcgcacgatggcaatcaagcatacacctccacatc
chr7:1-20704262:1386360-1386405	GAATCTTACTGATTGTCATGGAAATCTTGTCAACCACCTGTATGG
chr7:1-20704262:1386690-1386735	CTAGCTATAAATTGAACCACCGGTGTCAAAATAAGATTATTCAGT
chr7:1-20704262:1386990-1387037	tatatattcaaatacaatacttgaacaaagcttctctcgacattagt
chr7:1-20704262:1387320-1387365	CCAGAGGCCATTCCAAACTCTTCCATATATAACTCAGCACCAGAC
chr7:1-20704262:1387620-1387667	aaatctcatttaacataaacacattgttttgaaagtacccataaatt
chr7:1-20704262:1387970-1388013	acccccaccacgctcatcctctgcaggcatcttcaaacctttc
chr7:1-20704262:1388300-1388345	AAAAACAGAGCCACCATAATACCCACTGTCTTGGGGATAACCATA
chr7:1-20704262:1388630-1388675	GTGAAGGGAACCGGATTCATCGTCAGAATCAGAGTGAGAGTGAAG
chr7:1-20704262:1388970-1389013	gctggaaggtcatcgaccttagagctggaacagcccatccaca
chr7:1-20704262:1389350-1389395	AGAACTGTATGAGTAAGTGAGTGAGTGTGCTTTTTGTTTGTGCGT
chr7:1-20704262:1389660-1389707	tttttttggaattataatcttaatttaggatttaaatcaaaatattc
chr7:1-20704262:1505300-1505347	TCTCGATTGATAATGATATTCTCACGAGTATATTATTGTTGACATCT
chr7:1-20704262:1505620-1505665	ACTCCTCTAGGTGGGAAGAAATTTACCTCAATACTAACTTTTTTC
chr7:1-20704262:1505920-1505965	TTAACTTTCTTCTCATGCCTTATTTTTGTTCTATCCTCTGATAAA
chr7:1-20704262:1506220-1506265	TATTTTCCTACTGATATTTTGATTTGTTTGTCACTCTTGTTCCTG
chr7:1-20704262:1506550-1506595	TGAATTAGAAGTTTTGTTCTTGACTGGCTGGCTCTTTTTGTATAG
chr7:1-20704262:1506860-1506905	TTTTATGTCATTACCATTGAAAGCATTTCTAAGGTCACGATTCAT
chr7:1-20704262:1507170-1507217	tatctatttgatggaataacatgtagttcatcgtgtttaatgtaaac
chr7:1-20704262:1507470-1507515	TGTATCAGGCGATTGTAAAGATGGAACAAGATGGTAGCGCAGATG
chr7:1-20704262:1507810-1507855	ACAGCAGTCTATTTGAATTTGGTTATGAATGATTCACATTCAAAT
chr7:1-20704262:1508110-1508155	ACTACTGTGGATTAATCGTTCACAATTTATTTTCAGGCTTCTCTG
chr7:1-20704262:1508520-1508565	GCTCCTGGCAGCCCCTTTGCAAGTAGTATTATTGGAAGTCCCAAG
chr7:1-20704262:1508830-1508875	ACTTTTGTCCAACAACTTAAATTTGTTATAGGTCCAGGGATGATT
chr7:1-20704262:1509140-1509185	CCTAGGGGAGAGGAGACATTCAAGTGGCATTCATTTTTTAGCAAG
chr7:1-20704262:1509470-1509515	ATGCTCCTCACTTTTAATTACACAACCAACTTTTCCCCCATAGGT
chr7:1-20704262:1509770-1509815	ACTGGGCACTCTGATTTCTGGTCGGAGTATGTGTTGAGCATGTGT
chr7:1-20704262:1510100-1510145	TCCCAATGTTTCCTACCGGAAATCACTACCAAAATCTTCTATACC
chr7:1-20704262:1510400-1510445	GAATTGTTCGACTGCAACTTTTTATGTTCTTAGGTTTCTTGTAAT
chr7:1-20704262:1511080-1511123	agagacttcgaccagggtggaccctcatcactgacgcgttttg
chr7:1-20704262:1511420-1511465	TATTTTGTCTAGAGCCTTCTAGAACGGTTTAAGCTGTGGGATGAT
chr7:1-20704262:1511740-1511785	GTAAAAAACACCGTTACAGTTTGCAGTTATATTCTCCAACTTTCC
chr7:1-20704262:1512060-1512105	TATATGCGTTTTATTTCTGAAGAGTATTTTTGTTGCCCTTTGGAA
chr7:1-20704262:1512360-1512405	AGTGAACTCAACCAAACATATTTAGCCTTAATCTATCACTCTTAG
chr7:1-20704262:1512710-1512755	GACACCCATATGGTATGACTGTTTAACGGTAAATCTAATATAACA
chr7:1-20704262:1513030-1513077	aattaaaactttccaaaccttcaagcaaaaatatctcattttaaaat
chr7:1-20704262:1513380-1513425	CGTGTGTCTTTGGTTCGAACGGCTCACACGAAAAATATGCGACTC
chr7:1-20704262:1513710-1513755	TGAATGGTGTACACGTTTCACGAGGATAAAAAAATATATGAATAA
chr7:1-20704262:1514030-1514077	ataattatattaactccgataatataattattgttatttccaataat
chr7:1-20704262:1514370-1514415	AAATTTTTTCACACTATCGTGAACTCGTAGTATTAGAAACTTACT
chr7:1-20704262:1514670-1514717	aatgcctaacttttcttttaattaaaacaaataatcattttgatttg
chr7:1-20704262:1515030-1515077	tttattcttttatacaaattaatattgacttaattatatacttaacc
chr7:1-20704262:1515370-1515417	atacaccagaataagagtatatgtattatgaacattgttaattcttt
chr7:1-20704262:1515700-1515747	aaaacattgtaataaaataaaagaacaaattaccaaacacattataa
chr7:1-20704262:1516050-1516095	CTTTTCCCAATCACCCGTTTTGTTCCGTCCATTAATTACTTTAGG
chr7:1-20704262:1516380-1516425	GCAATTAAGAGTTGAGATCCAATAACTAAAGGTAGAAGTTTCTCA
chr7:1-20704262:1516760-1516805	ATCTACATGAACGTTCTACACAATTATGTATCGCGCGAATGTGGC
chr7:1-20704262:1517070-1517116	ACTAAAAATAAAAAATATTTGTCTGATTGAGAATAGTGGGGGAAGG
chr7:1-20704262:1517370-1517415	TGAAGATGGATGATATGAAGAAACTAAGCTGAGTTCCTTTGCAAA
chr7:1-20704262:1517690-1517735	TGACAAGAAATCTGTAAAATTAGGAACCCACATAGCCACTAAAGT
chr7:1-20704262:1518000-1518045	ATCTTACCAAATTGATCTCTGTCTTTCATCTCTGATTCTAGAGGG
[truncated: 25,392 more rows]

## Sheet: C5-27392
chr5:1-31903143:0-45	AGGAAGACCATCTGTCGTTAAGCATCTGATACATCGTTTACTCGG
chr5:1-31903143:320-367	aagatatagaaagattttacttaaagaaaacaactcattacaaaaaa
chr5:1-31903143:630-675	GAGTTCATTATGTACGTCTGGTAGAAAAGGAACTGAATTGGGGGC
chr5:1-31903143:950-995	GCAACAATGTGTCTTTCCTCATAGACTTTCAAATACTAGGATTCG
chr5:1-31903143:1280-1325	GCTTTTGGACCTGGCCAAACTTCATGCCGTAGGAAGTACTTTAAA
chr5:1-31903143:1610-1655	TGTTAATCCCGAGATCTACCTTAAAATAAGGTGGCAAAGTCCTGA
chr5:1-31903143:1930-1975	CCCATGTCAGAATTCACTCTCTTCCAGCACTGCTAATCCAATCAG
chr5:1-31903143:2230-2275	ATTTTATCGGTTCTTATTAAGTTTGGTTTTGTAGTATGATGCAGT
chr5:1-31903143:2570-2615	TTTGTAAGCCTTCCTATAGGAACAAGCTACAAAAAATGCATTAAA
chr5:1-31903143:2900-2945	ACAAACTATTCAAAAGCGAGACGCAATATTTCCTTCCACACTCTT
chr5:1-31903143:3220-3265	TATGATCCTTTCACCTCATTATTGTCTGAATTGGCATTGGCTCCT
chr5:1-31903143:3540-3585	AAAATCAGTTACCCTAACCGCGTTCTTCAAAATTTCCTTTCTGTG
chr5:1-31903143:3860-3905	CGCAAAACTACCAAGATAATCATCTTACTGTTAGGATGATTTCTC
chr5:1-31903143:4200-4247	taatattcgtgcatagaaaattcgatcataatattgctttaattggt
chr5:1-31903143:4520-4566	CAATAGCCAACTTGAAAGCAATATTATCTATTTTTGGTTATATGCA
chr5:1-31903143:4820-4867	actagctaggcttctgattaattgtttttgttaatatcatattcttg
chr5:1-31903143:5120-5165	AGTGGAACGTGGTCCTAATCAAAAGCTCTACTATTGTAGGAGGAA
chr5:1-31903143:5460-5505	TAAATCTTTAAACGAGCATACGATTCTTCCACTTATATCCATACT
chr5:1-31903143:5770-5813	cccatcgcaactctgatttgcatccagacaagcgtcggatccg
chr5:1-31903143:6080-6125	CTTTATGTAAATAACTTATTCTCACCTGTTTCGTTCACTCGAAAG
chr5:1-31903143:6400-6445	CTCTTCTGCCAAATGTGTCTTCCAGATTCACTTACTAAATTGCAA
chr5:1-31903143:6740-6785	AGACGGTGTGGTGTTTGAGAAATTGTCAAGTGATTTTTATTATCT
chr5:1-31903143:7060-7105	AGTAGCTCTAAAATTTCTCATCCCACAAAAGTGTGTGTTGACGGA
chr5:1-31903143:7430-7475	AGAAAGTTTGTATCTTCAAATGAAGGGAACTCCAGTATCTATAGA
chr5:1-31903143:7990-8037	gaacttaaggatctttatttccatttctatatttataattttaagga
chr5:1-31903143:9020-9067	gataaaacaatgttgaatttaaccaagatagaataaacatatataca
chr5:1-31903143:10060-10105	AAGGTTAGAAGCCAATTAACGAAGGCGAAGATCCTAGAACCAAAA
chr5:1-31903143:10390-10435	ACTTTTCTACTTCAACCCAATAGGAGGGGAAAGAGAATTCTATTT
chr5:1-31903143:10700-10745	CCCCAGTGTTTACGATAAAAGTACTCTTCTTTCAGACTTTCCATT
chr5:1-31903143:11420-11465	GTAGCATAAGTTTCAATATCTCTAAAGCAAGTATTAGAGGCTTAA
chr5:1-31903143:11750-11795	TTTAAGTCCAGTCGTTCTATGCAGCTTAATATGAAAAAAAGCCTA
chr5:1-31903143:12050-12095	ACCGGGGATTATAGTCCAATTGGTACATTCATGAGAGTCAAACCC
chr5:1-31903143:12350-12395	TTTCACTCAATTCAAGGGTCCAAAAAGGTTCTTTATTAGATGAAA
chr5:1-31903143:12680-12725	AGAAGGGGTCCAAACTTAGTGGACAAAATCAACTCAGAGAAGAAA
chr5:1-31903143:21180-21227	gaaagacaaattacatttaaatagaaaatatgatgaggagtggaaca
chr5:1-31903143:21860-21905	CTACTCAGGTCGTTCAAAAGGTGTTAGCGAATCGACTCTTCTGTC
chr5:1-31903143:22700-22745	CATCAAAGAAGCGTGATCAATCTTCAGTGAGAGCGAACGTGTACC
chr5:1-31903143:23000-23045	GATGGAGCAGAAAATTAATTCTCCTAGATGAAAAAGGTTGTGATG
chr5:1-31903143:23300-23345	ACCATACACCAAAAGATCGACCTGAGATTCCGCTTGCGATATCAG
chr5:1-31903143:23610-23655	GGAGCTTACAAATAGCGAAACACACAGAAATGGGAAGAAGCCGCA
chr5:1-31903143:23940-23985	GCACCCGAAGAAATCATACTGGTCGTAAAAGACAAACTCAATGAC
chr5:1-31903143:24280-24325	GAAGAGCTAATCTAAAAGTTGGCTCCGGTGGACGAAAAGGATGAG
chr5:1-31903143:24610-24655	CTCGCTCTTACAGCAAACTAAAGAAGAGGTAAATAAGAGCTTATC
chr5:1-31903143:24910-24955	TTCAAGTTTCTCGATACTTGCCGACATGACATAATGAGAGTGAGT
chr5:1-31903143:25220-25265	TAGGCATGATACAGTCTAGAACTCAAATTGGCGACCCTAATAGCC
chr5:1-31903143:25550-25597	aaaaggagaagaataattcactgaatactgaaatacttgataacaga
chr5:1-31903143:25850-25895	CACAGTCTCACTACATCCACTACAAGATGAGGCTGCGAGCAGAGT
chr5:1-31903143:26180-26225	TTCCATATAACAGAGAGTGAGATAACAATTACTCAGAATGTCTGA
chr5:1-31903143:26490-26535	CCGTGCGATTGTAATCATCTAGATAGCAAGATCACACCGACAACA
chr5:1-31903143:26800-26845	CCCATATTAGAACCAGAGACTGAACTCATGAATAAACTCAGCAAA
chr5:1-31903143:27100-27145	TCGACCGAATTAATACAAGCACCAAACGGACGTTCCGAGAAGCTC
chr5:1-31903143:27440-27485	AGGCGGTAGAACGTTCTATGAAAATCAGGTTATGCAACTACTGAA
chr5:1-31903143:27770-27815	GAACAAGACCCTGTATAAAGGACAAAAAGTTCGGCGTTCGAATCG
chr5:1-31903143:28100-28145	ATTGTGAGTGGGATTAAGCTTTCAGAAACGCATTTTATAGCAGAA
chr5:1-31903143:28440-28485	ATATTCAAAAATATCTGATCAGACCAAACTTTCATCCTCGCTTAC
chr5:1-31903143:28770-28815	GCCATTTTGTCCTCATTTCTCACGAAGGCATATTCTATACTTGCA
chr5:1-31903143:29130-29175	AAACAACAAATAAAGCCTAATTCAGCGAAATAACATGGCAACATC
chr5:1-31903143:29470-29515	AAAAAAATTCAATAGCACTATCTAAAAGTAGCCTTGTCAAGCAAC
chr5:1-31903143:29780-29826	AATCGTGACGAATAAATGGAACATAATCAATTCCCAATATATATGG
chr5:1-31903143:30080-30126	TATAAAAAAGAATAAACAAAAAAAACAATGAGTACAAAGCGATCGC
chr5:1-31903143:30390-30435	GCGCATAGCAAGATCGGCGTGAAGATCAGACAAGACAGACTAACG
chr5:1-31903143:30820-30865	AAAGAAAGCAGCAGATCCCATGAGTCCCATTTAAATTCTTCACTC
chr5:1-31903143:31140-31185	CCAATTATAAACGCATTCTCATATGACAACTCGCAAAGTCTCACA
chr5:1-31903143:31470-31515	CTGTCATCAGGGAGTCAAAATTAAGCGTATCAAAAGCAAAAAATA
chr5:1-31903143:31820-31865	ATAAAAAGGAAGACGAAAGAAAGTCATGGGGAAGGACATTCGAAA
chr5:1-31903143:32120-32165	CACAAATCGTTCATCAGTTCATCGGAGCTATATTTTCTGATTTCC
chr5:1-31903143:32440-32485	TCACCTAAGTCATATGGCCACGTCTTTGATAAAAATCCAAATTGT
chr5:1-31903143:32770-32815	TGCCCTAAGACTCACTAGGGGCCTTGGAGAGATAGTGGTTTGAAA
chr5:1-31903143:33170-33215	ATGAGTTTGAGCGAGGGCAGATAAAAGAATCTTTTAAGGCTTTCG
chr5:1-31903143:33500-33543	tgaaggacacatgctcgcagagaagccaccccgatcaaggtca
chr5:1-31903143:33820-33865	ATGAATTTGGATTTACAACGTGTCCTTTGACATTAGGCAAAATAG
chr5:1-31903143:34190-34235	GCCGACGTGGAATCGAGTAAGTCGAATCTCTCCTCATTCGTAGCC
chr5:1-31903143:34540-34585	TGACAGAGTCGATTTCCTACGCTATGGGCGAGTAGAGTCTTGTGC
chr5:1-31903143:34850-34897	ggaatgatatttaattatttttttataaacaatcaattcctaaagaa
chr5:1-31903143:35170-35215	AGATGGAGGACCCTGTTTTTTATCTAGATTAATTTGGTCATTCAA
chr5:1-31903143:35490-35535	TTTGACTCTATTTATTCTTTCAATTCATTACCCATATACGTGGAT
chr5:1-31903143:35790-35835	TCTCTTACTTGGATTTTAAGTTCAATTAAGCCAACGAAAATCATA
chr5:1-31903143:36110-36155	AATTCTTCAAGAGTTAGAGACTCCCTAATCCTGAGTCGACGCATC
chr5:1-31903143:36450-36495	TGGTCGCACCATGTCCTACCAAGTACTTTCTGAAAGATAGTTGAG
chr5:1-31903143:36780-36825	ATGTGAATTGTATGATAATGTCTCGCCATCTTATTTAACGCCCTC
chr5:1-31903143:37100-37146	TTATTTGTCTTTAACTTGTACTTTATCTGTAAACATAAACGGTGGA
chr5:1-31903143:37410-37455	ACTATTCTCATATGGGTGATTGATAGACGTACTTCGTTCTAATTA
chr5:1-31903143:37730-37775	TGAACTTTAACAGATTGTTCAATAGTGGTTAGTGGAGGACTTTAA
chr5:1-31903143:38070-38115	AGCTCAATAATTGTGGATTAAACTTAAGAAACAGTGGTTGATGAA
chr5:1-31903143:38410-38455	AAGCGGTTGAATTTAGTAAGACGGACATAATGAGTAAAGTCAAAA
chr5:1-31903143:38720-38767	atgtaatgtagggttatataatagaggtgttttcaaaattgattgaa
chr5:1-31903143:39070-39115	TGACTTAGTTCTATCATTTAGGTGCAAAAGTCAGCCCACTATAAT
chr5:1-31903143:39380-39425	ATTCATTCACCTAGGTCTTAGGCTATAACTAGGACAAAATACTCG
chr5:1-31903143:39710-39755	ACTAGTTCATTATTCTATCTAAAATAATCTTGAGCACTTTCGCAG
chr5:1-31903143:40010-40054	AAAGTATTATTTTCATCCCGTGGGAGGGATTTGGCAGTCCGCGG
chr5:1-31903143:40340-40385	TTGAGGAGACGAAGTTGGAGAAATGGATGAGAATTAGAGGACTCG
chr5:1-31903143:40670-40715	TTCTGAAGCTAACCGCAGAGAGAAAGTAGACTAGCTCAAAAGACC
chr5:1-31903143:42950-42997	tatgagactatattagtcattatagattgattctccaaatatgtcac
chr5:1-31903143:43590-43635	ACGAAAAGTTTTCCAATTTTCCATCGATGACAATTTTTTATGGTG
chr5:1-31903143:43960-44005	CATATATGCCCAACGGTCCCATCTTCAGTATATTACATACATAAG
chr5:1-31903143:44270-44317	attcactatttaacttatcaattggatccgtataataaagtgatcat
chr5:1-31903143:44570-44615	TCAACGTTGTTTGTAAGAAGTATAATTTGCTGGCTAGTAATGAGT
chr5:1-31903143:44890-44936	CTATAATAACCTAAGACTATATAACGAATTATCAACTCCTTGCCCT
chr5:1-31903143:45230-45275	GGAAAAAAGAACCTATGGGAACGCACTCCAACTATCAAATTAACA
chr5:1-31903143:45560-45607	caagaagtaacaacgtccaaaatagtatactaactttaatactaatc
chr5:1-31903143:46100-46145	AGTTGTCTGAGACAAGGTATTGGTATAATTAAATAATTGTGAGAA
chr5:1-31903143:46480-46525	TTTTCGTTAAGTTCAAAGGTTATTGGTATTTATACCCTTAACCCT
chr5:1-31903143:46780-46825	CCCAAAACTCAAGTCTAAATCTTGCATTTTAAAATCTAAAGACCA
chr5:1-31903143:47100-47145	TTCTAGATTACTTATTTTCAAAGGTGGTGTGGTTAAGAACGTTAT
chr5:1-31903143:47410-47457	tctctaaaatttcaattttgtatggaaaaatcctaaacttgaaacag
chr5:1-31903143:47940-47985	CATTTCTTTACATATTGGATGGATAAGATGTTCTTCAATACAGCA
chr5:1-31903143:48270-48317	aaaacatcaacatgtcttaaaaatgaattgaaaatatcaaaaaagat
chr5:1-31903143:48600-48647	aaaaacttaattttcatttagaaaaaatgaaagaataaacggacata
chr5:1-31903143:48940-48985	CCACTAGTTAGTTTAAACCTAATAGAAGGATACACTTTTGTTGCA
chr5:1-31903143:49270-49315	TTCGTCAAATAACTTGCGCCTTCTTTTAGTAGAACTTATTCGTTC
chr5:1-31903143:49950-49997	cgaatttatttgaaatagtcagtaacaaataaaaacaagataaatat
chr5:1-31903143:53700-53747	taaattattgttagtatcctaacaaaagacttcttcaaattttgaac
chr5:1-31903143:54030-54075	GTTAGGGAAACAAGTAGCAGATCAGAAGCAGAATGAGTCATGAAC
chr5:1-31903143:54400-54445	TTTAACATCGCCGAGAACAACGGGCATTATCTTAAATTTTTTAGG
chr5:1-31903143:54720-54765	TAAACCTATTTTTATAAAATTGGGGACTAAAAAGGTCCTTTTTCC
chr5:1-31903143:55460-55505	CTTAGAATACGAGTCTTGCATATCAAACCTTTAGGAATAAGTTCA
chr5:1-31903143:56140-56185	AAATGAGGACGGTACAGCTGAGTTCACAATAACCTTTTCTTGGCT
chr5:1-31903143:57840-57887	tacattcatttttgaaaaatttcgtgtgaaacttatagttatatcaa
chr5:1-31903143:59160-59207	atggaaggaaaaaacctataattacttttttaaaataatgaaaaaaa
chr5:1-31903143:59560-59607	attatattaatattaataaagaggttgtctcctttttaaaagaaata
chr5:1-31903143:62350-62397	ACCAAAAGATTGTGAAAAAATCTAGTGTAAATGGAAAGATATTAGGG
chr5:1-31903143:68310-68357	ttattcaacttatttatattaattaataatatttttattcatagtaa
chr5:1-31903143:68990-69037	aatgacttctgtaattattcacttagatcatattattttgaactaga
chr5:1-31903143:73360-73407	taaataattaacgttaatgaaatataaaataaagaagtaaacacatt
chr5:1-31903143:74220-74267	acaaattatcttaaatttatcctgacgttgttttatactttaaagac
chr5:1-31903143:76090-76135	AGTTCGAATTCACTTTTTATTTCTTTGTCTTCTTGTAGTGACCAA
chr5:1-31903143:76490-76537	ctacttttcaaagtaaaatttcttttttaaaaaatagattttatcct
chr5:1-31903143:80000-80047	tcctagaaggattaatgataatagatttcatcctaaaaaaaaaaaaa
chr5:1-31903143:80410-80457	ctagcagcttacaatttacacaataacaaaagactatatttcataac
chr5:1-31903143:86980-87027	tctgaattctagattacagtatgggaattatctttatagaaaatgaa
chr5:1-31903143:89450-89497	tgtttatataagtacaactttataattgcttgactcattgatttcag
chr5:1-31903143:89920-89965	AGCGAATTAAGGGAGAATATTAGTAGACTACTTCGTCCATATAAA
chr5:1-31903143:90300-90347	taccaatatctaaacgatattttggactatattatacaaccgtttaa
chr5:1-31903143:90730-90777	caattgtggtatatctaagaaagacatcacatacctctatttataag
chr5:1-31903143:91050-91097	TCTATTTTTATGTTAATTGAAAAAAAAAAGCGGTCCTCAATAGTTGG
chr5:1-31903143:91830-91875	AGTAAATGGAAAAGAAGTAGCTCACTTCACATCACTCTCCTTATC
chr5:1-31903143:92210-92255	AATTGTGAAGCCTTAAATTTGTGACACACTTTCAAGTAATATGTC
chr5:1-31903143:92510-92557	ttctatgaaatacaaaaattttgtatgaaaatgtaaatattttattg
chr5:1-31903143:92820-92867	ttgtgcatatacacgtttaaagttgatttttttttttaaaaaaaaat
chr5:1-31903143:95370-95417	ttaaaaggaacaagatttcaataattaatatatgatgagcattgaca
chr5:1-31903143:95710-95757	tatgcaaaagaaatatatgtatatatataacgaaaattttatgaacc
chr5:1-31903143:96310-96357	tcctagaaggattaatgataatagatttcatctaaaaaaaaaaagat
chr5:1-31903143:96990-97037	tttatccatataaagtcttttaaaaaaatttccaatataagttgatt
chr5:1-31903143:330170-330215	CGAATGTGGTTGCTCTTCTATTCTCCTATTTCCTCTTCTCCTTGT
chr5:1-31903143:330480-330525	TTTGCTTATAAGCAGTGGTTCCAGTTACTGCAATTACAGAACATT
chr5:1-31903143:330820-330865	AAGGCAAGGATAATATCATCTTTTCACTTCTCAAAATCAAACTTT
chr5:1-31903143:331120-331165	CTTTCTAACCGCTTTGCTTTTATCCATTTGACATCCACTAAGTGA
chr5:1-31903143:331420-331467	aagtaaataagttctgctctccaaatatcttgtgtgaaatatatata
chr5:1-31903143:331760-331807	ggaccaaaatattatttcaaccaaacaatgataaaaagttctagtag
chr5:1-31903143:332110-332155	TTCTTCTTCAGCTTCAAACCATGCCCTTCATCGAGGTAAACACCA
chr5:1-31903143:332480-332525	TGGGATTGAGGTTTGTGCATTTGATAATCGGGGAATGGGTAGGAG
chr5:1-31903143:332810-332855	AAAAGGCCCATATTTTTGGTCATTCCATGGGTGAGTGAGTTCTTA
chr5:1-31903143:333110-333155	TATTCAGTGCTGCCACTCTGAGCTGTTTATTTGCTATATAATCTT
chr5:1-31903143:333440-333485	GCCAGTGTCGATTTAGATACCCACTATTCAAAGGTAAAGTTAATC
chr5:1-31903143:333760-333807	cccaaaaaatgaaaatagaaacactaagttaattatttctatggctt
chr5:1-31903143:334060-334105	AGTAAACCATGATATTAAGTTATTGACTAACAAAGAGCCAAATGT
chr5:1-31903143:334380-334427	gtgagatttttcaaagtcattaaatgacatttaaactagcatgttta
chr5:1-31903143:334710-334755	TAGAGATGTAGGGGCGTTTGTAGATTTAATTTTCAAAAACTAAAA
chr5:1-31903143:335020-335065	AGCATAACATTTGCACATAGATTAACAAATACAGATTTAGTGTCA
chr5:1-31903143:335320-335367	GTTTCACCTACCATATATCGCATAAAGATATTTTTACTTTGTCATTG
chr5:1-31903143:335650-335695	AGAAACAAAGATGAGTCCACATGATTGGACAAACTTGCCAAAGAA
chr5:1-31903143:335950-335995	CACCCGAGTTGGAGCCACCCTTACGTGAATAAACATTCCAAAGAC
chr5:1-31903143:336250-336297	cctattgagtaaattgtaatataacacattggaactgttaattatat
chr5:1-31903143:336550-336597	aatagaattcacatatgcacaagcatttcttaagaatatacttatct
chr5:1-31903143:336870-336917	tcgaagaaattggtcataactataataattaaaaagaatggaaaaag
chr5:1-31903143:337180-337225	ACTCAACAGCATATATGACTTCATCATATTATGCCTCTCGCCTTT
chr5:1-31903143:337510-337557	atatatattaattaaataaaaagatgtatctaattgagtttagaata
chr5:1-31903143:337850-337897	caaatatctcttatatataacatatacaatttttaaacttggtactg
chr5:1-31903143:338150-338197	ataattaaaagtaactataactaatttctaacacagattaattggtc
chr5:1-31903143:338450-338497	TGCCTTAAATAATTGATCATATAATTAACTTTCCATCAACCAACATC
chr5:1-31903143:338750-338797	aaattttgttaatttgattactcatccctcaaatatttgatagcatt
chr5:1-31903143:339070-339115	CCCGCTTCCATTACTGTCACACATCCTAAAAGAACCCCATCTCTT
chr5:1-31903143:339440-339485	GGCTCCGAGCACATGGGGGTAGGGAGATAGAAAAATAAGGAAGAT
chr5:1-31903143:339750-339797	agattcaaataagatttaatctttctttgatcatcataacttttaaa
chr5:1-31903143:340060-340107	acgtctaccaatttatgtatttactatttatattcattcttttcata
chr5:1-31903143:340390-340437	tagaaaaaatcttctttgattaaattttgactgcctaagtcttaaat
chr5:1-31903143:340690-340736	CCACTTGTTTGATACACTAATTAGATATTCCATGAGTTTATAGGAC
chr5:1-31903143:340990-341037	tatgctataccaataatttatttttatttgataaacatcataaaatg
chr5:1-31903143:341310-341355	TGGGTATTTCTCCCATTACTTTTGTTTATTGGGCCATATTGAGCC
chr5:1-31903143:341610-341653	tgtgttgtacgccggtttccgccttcataaaattgacccggtt
chr5:1-31903143:341940-341985	GCACGCAATGCACATCGAGCCTACATAAGAAAATTGCTAATTAAA
chr5:1-31903143:342240-342285	AGGGAAGAAACCGTTCTAAGAAATGAATGAAAGAGTTAATTATAA
chr5:1-31903143:342580-342627	cttagtttaaataaccaattttattgtccaattcctacaaaaatttc
chr5:1-31903143:342900-342945	TATCGAAATGACAAAAGATAATGGTACTAAGCTCAAGTTATGGAG
chr5:1-31903143:343200-343245	GGGAAGGGAAAAATAGAGAGGAAAAGGATGATATTGTAATGTGTG
chr5:1-31903143:343520-343567	tctctatctatatctatgtatgtgtcatataatctcttgaacaaaag
chr5:1-31903143:343850-343897	acacaaaatttttaccataacaacaccttatcaattagtttaataat
chr5:1-31903143:344490-344537	aaaatcattatgaattaatttaaactttcttgcatggtcattttaga
chr5:1-31903143:344890-344935	AAAGAGAGTGAATAAGGAATTGGCATCAAATCGAATTGGGCGTTT
chr5:1-31903143:345230-345273	cttcccctgcatgttcattaacggcgctgctcgtgtgaattgg
chr5:1-31903143:345570-345615	AGAGATAAATAATGTTTTAGACTCTTAGTTGACTGTGGCTTCCTC
chr5:1-31903143:345890-345935	GGTCTTGGCAACCATTGCATCCAAAAACATATATTAGTTTTGGTG
chr5:1-31903143:346190-346237	acattatatttttagacatgtaaatttgtttttcttttcctcgacta
chr5:1-31903143:346510-346555	GAAGAGTTGATGATGATAATCTTAGCAGGTTCATCTGACTTCTAA
chr5:1-31903143:346810-346855	TTGTTAAAAAACAATTGCAGATTGCTCTCTGAGTACTTGGGAATG
chr5:1-31903143:347120-347165	ATTCTAAACGGTTTTTTTTTTTTTGGCAGACCATATGCTGGTGAC
chr5:1-31903143:347460-347505	TGGGCAATCAGTATGAAGCTCTCTTTCGATACTCTATTTCAAGTT
chr5:1-31903143:347760-347805	CAAAAGTTTGATATTTGTTTTGGCTTGTGGACTTCTTTTTTGTTC
chr5:1-31903143:348090-348135	AATACTAAGGGCAATTTTGACAGGAAAAAGGCGGAGTTTCTAAAG
chr5:1-31903143:348420-348465	AAGCTGAGCTAGGAAAATTCTACTTTGCCATTCCTAGTCTTGACA
chr5:1-31903143:348730-348777	agaattgtattccatttctcttttcctcttactgataattaatgtac
chr5:1-31903143:349030-349075	TAAATATCAGCATGTTGTTAAATTCAAAGCTTTGGGAGATCTAAG
chr5:1-31903143:349330-349377	atgtataaccttattgcattttcattttttaggtaaatatcttatgg
chr5:1-31903143:349650-349695	CAATTATACCAGGTAAATTTGAGAGTCTAGTTTGAACAAGTTTTG
chr5:1-31903143:349960-350007	gtttagtctttcgagtgttatcttttatgtttagatttttttttaaa
chr5:1-31903143:350290-350337	CCATAAAATTTGTGTACAGGGTAATATTTTAATTTGTCGAGATTCTT
chr5:1-31903143:350590-350637	tatgtttcatgttttcaaaagtgaattggaaaaatctttttactttt
chr5:1-31903143:350900-350945	AAGGGAAAAGAAAGAAAAGATTGAGTCTTTGAAGTTGCTCTTGTT
chr5:1-31903143:351200-351245	TTTATTCGACATGGATGATCATCATTGATGATTCTTTTTGTTTTT
chr5:1-31903143:351500-351545	GTAGGTTCTGAATTTGGAAGGTCAAATGTTTAGCCCAAAATATCC
chr5:1-31903143:351830-351875	TTGGATCCCGTGGGTGATTCATTACCCTTTTGATTATTCGAGCTT
chr5:1-31903143:352140-352185	AAGAACAATTAAAGGTTTGTCCATTTTGAAATTACGTGATTCCTT
chr5:1-31903143:352440-352485	ACTTCTTGATCTGAAAATCCAGTGCAACCTACTCTTGCTTCCCTT
chr5:1-31903143:352760-352805	ACATGACCGTCACTAACTCTAGTGTTGCTCAGAGTTTGGATGACT
chr5:1-31903143:353060-353105	GCGGTTTAGGAGTAACTCGGTATGAATGGGTGAAAACAAGCACCA
chr5:1-31903143:353390-353435	ATGTAATGAATCTATCATATAATGAAGTGAGACAGTTGACTGTTG
chr5:1-31903143:353690-353735	TATGTTAATGGAGGAAAAGGTGTTTGGTTAGGTTTTCAGTTGGCA
chr5:1-31903143:354020-354067	ttattttaaactgtaattggacattttcacaattttatgaatatttt
chr5:1-31903143:354350-354395	GTCTGTTGGATGCACGAAAATATTCTCATTGCTCAGATTCTGAAT
chr5:1-31903143:354650-354695	GCTGGTGTAAATGAGGCAACTGGGCTAGTTTATTTTACTGGAACT
chr5:1-31903143:354970-355015	GATGGTTGAGGTACAGGCCTGTGATGGGACATTGCTTTATGGAGC
chr5:1-31903143:355310-355355	GCTGCCATGTTCACACCGAAATCGTAGTGTTTTTTGTGTAGACAT
chr5:1-31903143:355630-355673	ggatggagctatggtggctttctgtcagcaatgagcttggctc
chr5:1-31903143:355960-356005	ATGCCTCGACAGCATCAAGATCGGATCTACATGGAAGAAAGAATC
chr5:1-31903143:356270-356317	tttaatatctccatacaattatgcagtttgctatttacactttatta
chr5:1-31903143:356570-356615	CATCGAGTATACATGAGTTCAGTGGCCAGAACTTGATTTTATTCA
chr5:1-31903143:356870-356917	tatccctatctagaactatgaatagtcggaaagacaaaaatttattt
chr5:1-31903143:357190-357235	TTCAGTATCTGCAGCGACACATCGATATAATCCTAAATGTTTAGA
chr5:1-31903143:357490-357536	ATGAAGAAGTATTACATATTTCCATAATGCGAATTAAATCAGTCCG
chr5:1-31903143:357840-357885	GGGGAGGTAGAAAGCGGAGAAAATGTAAACGTATCTTATACCAAC
chr5:1-31903143:358140-358187	gatatgattcttttacatgttgaaaatgtctccaaattaacgttatt
chr5:1-31903143:358480-358525	CTCCCCCACTGAATGCAAACTACCTTTAATCATTCAAAATTAATT
chr5:1-31903143:358780-358825	GGGGTTGTGATGAGGACATTGAGATTATCATATTGTTTTCATATT
chr5:1-31903143:359110-359157	ttcaaatcactcacaatttaatttaacatttttcttaatcgatcatc
chr5:1-31903143:359430-359475	AATCACCAATAACGTGCACTTTATAAAATTGATAACGACAAACAT
chr5:1-31903143:359730-359777	atatatgaagttgatacaacaaatacaatcaaaattataaccatata
chr5:1-31903143:360060-360107	tatatatatgcatttttagttagtagataatccagcagaaaaggaga
chr5:1-31903143:360360-360404	TTTCCAAGGTCGACCTAGAAATGTGGGGAAAGAACCCTTGGACG
chr5:1-31903143:360710-360755	GCTTACTTGGTCCTGCCGTATTCTCAAACGTCATGTCTCGTAGAA
chr5:1-31903143:361010-361055	AAGAAAACTTTTTACCAACTTGTGGAAGTAAGCATGATGCAAGAA
chr5:1-31903143:361330-361377	aataataataataaccctttaatacaacttgcctaattacgactatc
chr5:1-31903143:361660-361707	ggatataaatcaaacaattatttttatagcccattaaatgctaccaa
chr5:1-31903143:362000-362047	ttgaaaattgaatagacaaaaagaaagtttaagaagaaaaaggtgat
chr5:1-31903143:362300-362345	AAGAAAAGAGGAAAGGAGGGTGAGAGAGTATATACCAAAGGTGGC
chr5:1-31903143:362640-362687	attcatgtgttgaattttattgattttaaatttttggttgttattaa
chr5:1-31903143:362940-362985	TCTCCACTTTCCCAAGAAAAAGAAGTTTCACTAATAATCATTCGA
chr5:1-31903143:363280-363327	taaaagtatgatagtttagagtgcagtgataatttaaatagtaaaaa
chr5:1-31903143:363600-363643	cactcaaccacgcaggaaacccctcatgatcaccaccattctc
chr5:1-31903143:363930-363975	CGTTTAAAAGCTCCATACAATCTTCATAAGCGGAATGAGCCAAAG
chr5:1-31903143:364550-364595	GGGGTTGGGTCCTTTTGTTTTGCTTCTAAAACTTTCTACTCGTTC
chr5:1-31903143:364860-364907	atatgtagaaacttatttgctaatgatttcaaattttatagtttcaa
chr5:1-31903143:365200-365245	AGCCAAATCAATGTAGAAATTAATAAGCATGTGAATGGTTCATGA
chr5:1-31903143:365510-365557	tggcttcatatcatttcttataattagcaattcaattctatttataa
chr5:1-31903143:365810-365857	ttataccatatatttcatttttaaaatatcaataaaatcatatccac
chr5:1-31903143:366150-366197	ttgcaaatttactcacatggattatttatgaaaattttgttttatca
chr5:1-31903143:366470-366517	tggttatttgatttgataaatttgaactcattacatagaacatgagg
chr5:1-31903143:366830-366877	atttgtaaaactcatatgtttaaatataataatgagttgtatccaca
chr5:1-31903143:367130-367177	tcttcattaagttatattatatatacttttctaccatattagtgatt
chr5:1-31903143:367430-367477	tatactctactcgattagtgaattgatgtatattgaagaccaaaatg
chr5:1-31903143:367740-367787	aataaaaaaaattgcagtaaacacccataataaataaattcaacttt
chr5:1-31903143:368070-368115	TTAGACGTGCTTATTGGAAGTCCCTATTCAAACTTTTCTTTTTCA
chr5:1-31903143:368390-368437	tcaatcaaaattaaatatttagacttctttttgttattgttttaata
chr5:1-31903143:368690-368737	aagcacacatagttagaatgattattattatagaagctttagaatcc
chr5:1-31903143:368990-369037	gaatcccttaaagtaagagaatgataaaagaatataatccttttcat
chr5:1-31903143:369320-369367	CGACCTATAATCATCTAGATTTTGTAAACAATTAATTGTGATGCAAC
chr5:1-31903143:369640-369687	caagtttcatttgtttttctaactaatagggtgtggtttttttaaaa
chr5:1-31903143:369980-370027	taaatttattaatgcattacatgttaattagggatgtagagttgatg
chr5:1-31903143:370320-370365	TTTTTTTGTTTCTCAAATTCTGGATCAAGCACCATAAGTTGACAT
chr5:1-31903143:370650-370695	TGTTTTATTATACCAATATTTAAACGGGCTAAAAGGGTTCATACG
chr5:1-31903143:370950-370996	TGTAAAAGCGTTTTTATTCAAATTGGTGTATTCGTTTTATATAGGT
chr5:1-31903143:371290-371335	TTACATTTACCCATTAAACGTTACCGTTTAGAGTCAATTGATAAC
chr5:1-31903143:371600-371647	aaaaaaaacgtaatcaaatctaactcactttttcaattatcattatt
chr5:1-31903143:371900-371945	TTTTTGGAAATTATATATGCCATATGGTACCTTCTTCTTGTCCAT
chr5:1-31903143:372220-372265	TGCAGGTTGAGATAAATCACATTTATGATAATTAAATGGAAGGAT
chr5:1-31903143:372540-372585	AAATACAGCAAAATTTATCGCGGATAGACTAATTGTTTCACTGAT
chr5:1-31903143:372870-372917	taaatttaacaaaatgtaatgattttttttttcaaagaaccaatatt
chr5:1-31903143:373170-373217	cgaacaaatattaaacccaacaaattgattttatcatatacttaagg
chr5:1-31903143:373490-373535	ATGTAACAGCTTGCACCTAAATAGTCGTGTTTTGTCGACTTAAGT
chr5:1-31903143:373810-373855	TCCCTAGAACTTCATCACTAGTCTCAACATTTCTTTTGACAACAT
chr5:1-31903143:374120-374165	GAGTTTATATAGTTTTGGCAACAATAAACCATAACTCTGGTTCAC
chr5:1-31903143:374420-374467	gtaatcatacgatttataactaatttaccgtgtaaaaaaacaacata
chr5:1-31903143:374780-374825	CGAACTTCTAGCGCTTTCTCGTCTTCCTTATAAATACGTATTAGA
chr5:1-31903143:375090-375135	TTCTCTCCAAGGATAGAGTCGAGAAGGACATTGAGACGGTTGTGC
chr5:1-31903143:375400-375445	TGGATTGACTTGATTGATCTCACACTATCTGGAAGTGGTAAAGGG
chr5:1-31903143:375720-375765	CTCCCTTGAATTCACAGTTCGACCTTTTGAGTTGTTCAATGTGGC
chr5:1-31903143:376050-376095	CTATTATAACCCACCCAAACTCTTCCTAGCGGGTTCAAGTAAATG
chr5:1-31903143:376380-376425	ACTGACTGACCCTATCTTTTGTTTCTAAACTGAATGTCATCTCAA
chr5:1-31903143:376710-376755	GGCAGAGCTTTGTCATACTGTCAAGCCAGATGACTGTTATTGGAG
chr5:1-31903143:377020-377065	AATGGAGTGGTGGAAATATTTAGTTAAAGGGGATCCTGAGATTGA
chr5:1-31903143:377320-377365	TGTTTCATGAAGCATTATTTGTTCACTTCCGTTGGTTCTCATAAA
chr5:1-31903143:377640-377685	CAGATCTTAAGGGCTTTGTGATAGAAACCGAATATATTGAAACAT
chr5:1-31903143:377940-377985	TCAATAAATCTAGACTCATGCCTGATTATGCTGTCTAATTTCTTG
chr5:1-31903143:378240-378287	tgtttgtttttgatttataatatcctacaggttcttttattgaacct
chr5:1-31903143:378630-378675	GAAAGGCCCATGGGCTCCAGGGTTCATTCCAATTCAGAAAACAAT
chr5:1-31903143:378930-378975	CTACTACTTCAATGAGCCCGCGAGAGGTACTTCTGAAGCCAGGTA
chr5:1-31903143:379240-379287	gtattcttctgtatcctttctcttgactatttagttaaaaaagatga
chr5:1-31903143:379540-379583	atttaggggatccggtaggaggtttgattagacggggggggtg
chr5:1-31903143:379850-379895	GTAAAAATTTTCCGGCGAATGCCAGGGAGTTTTTGTGATAAGTAA
chr5:1-31903143:380190-380235	TTCCCTGTCAGTGAAACGATCGACTAGTTTGTTTCTATATTCAAT
chr5:1-31903143:380510-380555	TATATAATAAGTCCACTTTTTATCTTGTTAGAGGCCAGCATCGTA
chr5:1-31903143:380810-380855	CCGTTTCTCAGTGTTGATTCCTTATTGTTCTTTTCAATGTTGTGA
chr5:1-31903143:381110-381155	ACATCATACCATTATGTAAGTTTGTTGAGATGTCCTAACATAAAT
chr5:1-31903143:381420-381465	CTGTAAGAGATCCATTCTGAAACCCACATGAGAACTCATTAAATT
chr5:1-31903143:381730-381775	ATGATTGCCACTTCATTCATATTTGTCCATGTCAGCTATTCAAAG
chr5:1-31903143:382060-382105	TCACTAATTTCCATTTACGGCGTTCTCTAATTTTCCTTGTTCGTC
chr5:1-31903143:382390-382436	GGCTTTACTTATGTATAATATCTTTCCAACTTCTAATCAACGTAGG
chr5:1-31903143:382720-382765	TCTTTAATTCCTTTCGTTCATTTTTAGTCAACCAAATTCAAAGTG
chr5:1-31903143:383020-383067	taaaagtcaatgtataggaaatatctttattgacaatatgtagtata
chr5:1-31903143:383320-383365	CCACAAAGACCTGATGATCTTTGATGGAAATAGACAAAAACCCAA
chr5:1-31903143:383660-383706	ATTTTCTTCAGCAAATTATCTTTGTTTCAGTTGTAAATTTAGAGCA
chr5:1-31903143:383960-384007	aaaaatccatacattttatttttcttgaacgagttaattattcaagt
chr5:1-31903143:384600-384645	GTTTTTCTTGCTGCTATATCTCTTAATGTTGTGAAGTGGGTTTTG
chr5:1-31903143:384940-384985	ATTACTCTCCTCGCATGCAAAAAAGTTGTTTCGTTCAATCTCTCA
chr5:1-31903143:385340-385385	GGTAGGGGTGTTTTGATATTTGGGCAGAGAGTCAAATTTCTCTTA
chr5:1-31903143:385650-385697	aaaatattttttaaaacgttgataggatgacttcatctcgtttattc
chr5:1-31903143:385950-385997	tatgtcactgcttgtttctataaattttcattcttatctatcactaa
chr5:1-31903143:386300-386345	GAGATCGAGCATCTCTCTTAGGCCTCACTATGCACCTAAAATCAT
chr5:1-31903143:386610-386655	TTTTGTGCATTCCCTCTCACATTTTAAACGTTATGTGAAAGAAAT
chr5:1-31903143:386930-386977	atattgttttaatattctcaaagtgttgaaattcataaatttccata
chr5:1-31903143:387240-387287	atttataacattatatttcatttatagctactagtaaaaggaaaaaa
chr5:1-31903143:387540-387587	acagtatttccctatattatagattaaccaacaaaattgagttagta
chr5:1-31903143:387840-387885	TTTTGCTGCACTGTGACCATTCCACAAACTTTTCCCTATTACCAT
chr5:1-31903143:388150-388197	ttttatttaatattgtatcaaagtatataaatttgctttttgttttt
chr5:1-31903143:388510-388555	TTTCTTGCTTTTGAGGAGCATTTTTTTAGATGATTATGAACTGGG
chr5:1-31903143:388860-388905	ATTCATCTTTTTTGTTCAACTCATTTCCCACTATTCTTTTCCTTA
chr5:1-31903143:389190-389235	TTAGCCTTAGTAGCAATATTCTTTGAACTACTTCACTTTTCTCCA
chr5:1-31903143:389530-389575	CATCATTCACCTTCTTTCTTCTAATGCAGAGCAACATGGTTCAGA
chr5:1-31903143:389830-389875	CGCTGTCTGAAGTTTTCGATCTTAAGAGTCAGACTTCAAATACGG
chr5:1-31903143:390160-390205	AAAAACCTACATGAAGAAGAATCACATAATGTTCACGATTACCAG
chr5:1-31903143:390480-390525	GCACGGCCGAAGAACGCAAAGAAAAGCTATCAAGATACCGAAACA
chr5:1-31903143:390780-390825	ACCAAGAATCAGAGGAAGGTTTGCCAAGACTGAAGAATCTGAGAT
chr5:1-31903143:391120-391165	TTTTGTTTCAAGGTTATGATATGAACACAAACTATGTTGGAGTTC
chr5:1-31903143:391430-391477	attaaccatctacatctaccatacaatatttattatattgtcatagt
chr5:1-31903143:391740-391787	ttcttaatatttaacaagctaaaatcaaatttagttttatcttagat
chr5:1-31903143:392110-392157	tttcatcacacaattttcgaatcaaaaaggaaattaactaacttaaa
chr5:1-31903143:392410-392455	TGATGTGCTTCACCACCGTACATTTTACATAAAAAAAAAAGGTTA
chr5:1-31903143:392720-392767	agatttttggacaaaatagacattttttttaaaaggtcaaaagtatt
chr5:1-31903143:393020-393065	TTGCTTGGCTCCTGAAAAGGGACAGCTTCCTTGAAGAGAATTATT
chr5:1-31903143:393360-393405	CCCTCACAAGTCTCGGGTATTTCCTCTGGAAATGACAAAGGACCA
chr5:1-31903143:393660-393705	CTGCCAGTTGAAGCTATATCCTCCAATTTCCCCAACGCTTCAGTC
chr5:1-31903143:393960-394005	ATTGCATGCTGCAAAACATGAACACCACAATTATACCAAGCTATT
chr5:1-31903143:394390-394435	ATAATAACACAACAATTATAACTCTTCCCCCAGACGCATATTATC
chr5:1-31903143:394730-394775	CGACAGACAACTTCTATCTCCTACACCTAATGCAATCACTTATTA
chr5:1-31903143:395040-395085	AGTGCTCAATATCCATTAATCTAAGACACTGGTGGTACAGATCCG
chr5:1-31903143:395350-395395	TAATTCCCTTTTCAGGGAACCACTCTGTCTCTTCCACATTTCAGG
chr5:1-31903143:395650-395695	TGCTGGAAACTGAGGCATAATTGATTGGAAACTTCCATGAGGAGG
chr5:1-31903143:395950-395995	AGATGGATCGTCCATCAGAGGCTTTTCCCCTTGTATATCCCAGCT
chr5:1-31903143:396250-396295	TTGTACTCCTGAAAGAATACCTTTATCTCTAGTAGAAATGGATTT
chr5:1-31903143:396570-396615	AAAAGATAGAAGGCAAAAAAAATCACTACACAAGAATTAAGACCG
chr5:1-31903143:396880-396925	ATTCAGTGTCCTTTCCTGAATGAAAACTATTATTATTTTGACAAG
chr5:1-31903143:397190-397235	AGCAGTATAGAAACTAAAAAACAGAGCAGATAAACTTCAAATTTT
chr5:1-31903143:397520-397565	CTGTTCTTCAAACTTTTAGATCTAGCATCAACAGAGTCATCGTGA
chr5:1-31903143:397840-397885	GGCCTTGGTTATCTCTCTATCAATATCACTATCTTGAGGCTTGTT
chr5:1-31903143:398170-398215	CAGGTGATTCTCTAATCCAGGGCTATGCAACACATTCTCTGCATT
chr5:1-31903143:398500-398547	ataagagtgatattgccactaatttttgtaaagaataattaaatata
chr5:1-31903143:398840-398885	TAAAATACAATACGTTGAAAACAGACCAAAAAAATGCTTCTCCGA
chr5:1-31903143:399190-399237	atcctgaactaaaattaactaaaaaatcactgtaaatcatttactgg
chr5:1-31903143:399540-399585	TGGCTTCCTCATGATACTGAGACAGAAAGATCACATTCTTTGGGT
chr5:1-31903143:399870-399915	GAGCAACTAAAAGCAGAGAAGGACAATCAATCAAGACAGAAATGA
chr5:1-31903143:400190-400235	TTAAAACAAGTCTAAGGAAAATGTGGACACTAAACAGTAAAGATA
chr5:1-31903143:400680-400725	CTGCAATCCCACACTTTCGTCTCTTCTTTTGCTCTTTGAATCAAC
chr5:1-31903143:401000-401045	CATCCTTCAACCCATGTCTAGTAGATTTGTGCCTCGAACCCCTCG
chr5:1-31903143:401380-401425	GAAGAGAGGAAAACGGTTTCTTGGGAGTTGAGGAGTCTGGATTTG
chr5:1-31903143:401700-401747	tattattagtattcattcactaattttataacctcacttctctccaa
chr5:1-31903143:402020-402067	CTTTAGTATTACTAATAATGACTCCAAAACTCATGCGAAGAAAAAAG
chr5:1-31903143:402320-402367	tgaataccctatcaaatgtcaatattaatatatataactacgtcgtg
chr5:1-31903143:402650-402697	ttactattattttccttttgcaatcttcaatttcatttaatgtcatt
chr5:1-31903143:402950-402995	AAAACTAGATCAATCTGATTATCAGTTCAAATCCGTTGTCACCGG
chr5:1-31903143:403260-403305	CAAATATCATCAGTTGATTTCTTTCACAAATGAATCCACAAATGC
chr5:1-31903143:403570-403615	TTTTCATTTTGAAATGGCAAGAGAAAATTTTGTCGAGGAAATTCG
chr5:1-31903143:403900-403945	GTTTTAGAACAGTGTTATTGGCTAACAAGGATAACGAACCCGACA
chr5:1-31903143:404220-404265	TTCTTTTCTTGTTTCTCATTTTTCAGAAATGTTTTCAAAGTTGGG
chr5:1-31903143:404530-404575	TTTTGCTTACCAGTATAGCCTCTATCTCTCTGTCCGAAACAGGTG
chr5:1-31903143:405140-405187	atttgtttttttgaaaattaagctcataaacattactttcacctatt
chr5:1-31903143:405460-405505	CTTAAAAAACAAAGAATTACTTCCCTCAAGCAAACTGAATCTCAC
chr5:1-31903143:405780-405825	ATTTATTTCACAGTTTCCATTTAGCCAATCTTAGTTGGGCACTTG
chr5:1-31903143:406080-406125	ATAAGCCTAGGAGCATCGAAGTATTTGAAACTCCAAACAAAAATA
chr5:1-31903143:406410-406455	CAACAACAAACAATTGACCCAGTTCTAAATCAGTCAGTTTACTTG
chr5:1-31903143:406770-406815	ACAAAGAAGCAATCTATATGCCACAGAAAACAAAATCACATCCAC
chr5:1-31903143:407110-407157	TTACCCTCAAACTTTTATTTATTTGTTCTTTTAAACCACTTTCTTCA
chr5:1-31903143:407410-407455	AGTTTTCTTTGGTGGATGAGAAGATGAGAATTCAACCTCCAATCT
chr5:1-31903143:407730-407777	aaaatattttaaaaaatgactgagtaagactatgatactatctttat
chr5:1-31903143:408090-408133	ccctgccggcggtgagtcgcctaactttcaactcgttgagccg
chr5:1-31903143:408410-408455	GATGATATGATTTCTGTAACTCAATTTCGTGAGCTTTGTTTTCCT
chr5:1-31903143:408710-408757	aacttttcttatcaaattgtccacataaaatattttgatataggtta
chr5:1-31903143:409010-409055	TCCAACCCTCTAAAGGTTCAAACATTATAGGGAGTCTCCAACCCT
chr5:1-31903143:409340-409385	AGTTCAATTTGAATGGGGAGTGAGAATTTTGCTGATGAACAGAGG
chr5:1-31903143:409700-409745	TTGGTTTTGAGGTAGGAGGAGTTGTAACTTGAAAGTAAGATAGAA
chr5:1-31903143:410030-410075	GGTTGTGTTTAGTAGGCCACTCGGATCACTTCTAACAAATAACGT
chr5:1-31903143:410340-410385	ACTGTATGATTTGATCCAACCTCGAGAGATGATGAATTCACTTTG
chr5:1-31903143:410640-410685	TAAATGATAAAGACACCAACACAACAAGCCACTATCATTTTAGGG
chr5:1-31903143:410940-410987	gtttaatgtttgagtgatagtgattatcgtaagcttaatatacacta
chr5:1-31903143:411240-411287	cgacatctaaagataacataaacttgttattaattcaaactttcttc
chr5:1-31903143:411540-411587	gaaggtttcttacgttacgaggttatttgaatagttataatgtaatt
chr5:1-31903143:411860-411905	TGGGGAAGTTTTGTTGAGAATCACGGTGAGATGGGGCCATGAAAT
chr5:1-31903143:412180-412225	TCCCAGAACTTGAAAAAGTTCCCATTTTCACTAATTAACGCCTGG
chr5:1-31903143:412480-412525	TGCGGGGCTTCAACAGAAATTCACATCCAACGTGGAGTTACGATA
chr5:1-31903143:412780-412825	AGAATCAAATTTCTTTGATATGGTGGATTTTAATCGAATCAGTCT
chr5:1-31903143:413090-413135	AACTATGTGATGAAGATGATTGCTTGAACTTACTGGTTTCTTTCT
chr5:1-31903143:413430-413477	ATATACTCTAACGAGATCCTTCATTGACTTATTTTTGTGTCAATATC
chr5:1-31903143:413770-413815	ATTATTCTTGTTCTGTTTGGCTTCTTAAATATGTTCTACTTTGGC
chr5:1-31903143:414110-414155	TTGCTTGAATATTTTGACAGTTAATATGAGTTATGCATTCCTACC
chr5:1-31903143:414410-414455	CTGAGAAAGATGAGTGTGCCTACCAGGAGATGATTACTCATCTGC
chr5:1-31903143:414730-414777	attcatttttgtcgaatagaaattaaagggaaatataaactaatgag
chr5:1-31903143:415040-415087	cttcacgttggtgatggtatatcttaatatattgttatcttttgttt
chr5:1-31903143:415370-415415	GTACGGAGTGGTCTTAAAACAATAGTTGTAGAACTTCAGATAAAC
chr5:1-31903143:415710-415757	ttttcttcttaatagtcatgaataatcttcctgatgggttataatta
chr5:1-31903143:416030-416077	tcgttattttttttaaaaaagatcagttactttatactgtcacttgt
chr5:1-31903143:416400-416445	AAGGAGGTGAAGGCACTTGTTGATTCTCCGAACCCATCACAAAAC
chr5:1-31903143:416710-416755	AAATAGAATCCCTGCCTTTGTTCTTATCATTCTTCCGTGTGTGGA
chr5:1-31903143:417050-417095	CCTTGTTTATTTGCTGCAAAGTTACTCTAAATTGTGATGGTGGTG
chr5:1-31903143:417350-417397	taaacatttttagtatgatgtgattatttatttcttataagttaata
chr5:1-31903143:417690-417735	GATGTTCAACTTCTTGGAGGATTGAAATTAATCTAATTGATTGTC
chr5:1-31903143:417990-418035	ATAAACTTATTGTTTAGGCAATGACCGTTGCCTGGATCCTGCCTA
chr5:1-31903143:418290-418335	CCGAGAGCTTGTCCGTCGAATCGTTCTAAGGATGTTAGCTGCAAA
chr5:1-31903143:418630-418675	GTTGAAATTGGCAGGTTAGATGAGGAGTGTGGATCCAGAGCCCAC
chr5:1-31903143:418970-419017	atggtatatttcaccatatattgatcattgagaatattttagattaa
chr5:1-31903143:419320-419365	GAGCAAACGGTGGGACATCCATTGTTCTGCATCTCTCCTTCTAAC
chr5:1-31903143:419660-419705	GGTCATCTATGTCAAAGGACAAAAAACTTCAAACCTGCATGTTCC
chr5:1-31903143:420000-420045	AGAGTACGAGGTTCTAGAAATGTATGTGGATAAATCATTGCCACT
chr5:1-31903143:420310-420357	aatttagcaactcaaattaaagaacaaagagatgatctttcatatag
chr5:1-31903143:420650-420695	AACAATTTTCTAGCTAAAAGAAAGTTAATATAAGCAGTGCACGTA
chr5:1-31903143:420970-421015	CAAAGACCTGATAACACAAATAACATCAGTTTTTCCGATTCTGAA
chr5:1-31903143:421340-421387	aaaaaaaaccctctctgattcatgatatctataaaaatgtatttctt
chr5:1-31903143:421640-421687	agacaaatgctaatttctagtccatatataattaatcaaaatcaata
chr5:1-31903143:421960-422005	ATGATCAGAATCACTACCTGCCAAAGCTCCATAAGTTGATTTGCA
chr5:1-31903143:422290-422335	GCAAGTTAAGCTCACAAATGAGTATCTTTGTATTATGGACCTCAC
chr5:1-31903143:422620-422665	TAATCTCCATCTTATTATCTAACCCAAGACACTTCTTATCGTCAT
chr5:1-31903143:422940-422985	TCTGCAGAATATAACCCCCTTGAAGTTTTATCTGAACTCCAGTCC
chr5:1-31903143:423240-423287	aaaaattcaacagatacagtaatttacaataaatcgatttcgatcac
chr5:1-31903143:423540-423585	AAAAGGGTATGGCTGACCATGGATTCCAAAGGACAACAATATAAT
chr5:1-31903143:423930-423975	AGGAGACCCACAAAGTACAACTGTAAAATCAAAAGTAACTGAAGG
chr5:1-31903143:424230-424277	aataaagtcccttttgtttatttttttggttaatttaaattaatttt
chr5:1-31903143:424550-424595	GAGAAACGAGTTAATTAAATTTCTCATTTCACGAACACATGTCAT
chr5:1-31903143:424870-424917	ttttaacatcaatatattatttttcatcctataattaagaacgcaag
chr5:1-31903143:425530-425575	AACAAATTGTTTAGCTTTAAAAGTATCAAACGAGCAATGAAAGGA
chr5:1-31903143:425850-425895	TACTTGAGGGCAAAAGCTAAAATGACCAACTAGACTCAAACCCGT
chr5:1-31903143:426190-426237	ttctttggaattttacgtcaaacaaaataaaacagacaataaataaa
chr5:1-31903143:426530-426577	aatgttctctcaacttcgttaatttttttttataatattcttgaata
chr5:1-31903143:426840-426887	atatatacacacacgtggatatctaatcgatatcaaacttttgaatt
chr5:1-31903143:427160-427207	attattgatagaccatatgagtatataatcgatataagtctatcaac
chr5:1-31903143:427500-427547	actacaaaaattggtgtgtcgattattcatagttttacattttttta
chr5:1-31903143:427800-427847	acaaactattacaaactctacctatgatatagttattttacgtagga
chr5:1-31903143:428140-428186	ATTTAAAAGATTTGTTCAAAAGTAGAAAAAACGATAAACCGTTTCC
chr5:1-31903143:428460-428503	GCACCCTCCAATCGGCGTAAATTTCTTCGATCTTTTTCGGCGG
chr5:1-31903143:428800-428845	GATTAGGATGACAATATGCTCATGTGGGTTAATTGTTTCTATGTG
chr5:1-31903143:429100-429145	CAATTGGGAACATGAACTGTTGTTTGGATTTAAATAAGCCGCTCA
chr5:1-31903143:429400-429447	ttcggtattattttttactatatgaggttatagttctattcttggat
chr5:1-31903143:429700-429745	TGGGGGGATCTCAATTGGCTCCACCTATAGTACCTTCCTTTCCTT
chr5:1-31903143:660150-660197	aaattcgatagacctaactttaaattcactcaaagttatattttact
chr5:1-31903143:660490-660535	CATGGTGTTAGGGTTTTTCTTCTCTTCCGTTTCTGTAATCTGCTT
chr5:1-31903143:660820-660865	AGACAAACATTTTAGTTTCTCTATGGCTAAACTTTTAGTGATGTT
chr5:1-31903143:661190-661235	ATCCGATAATCTGAGGCTTCTCTTTTATGTATTTGCTTTCTGTTT
chr5:1-31903143:661500-661546	TCTTTGTGCTTCTTAGAGTAATCATGTTATAATTTGCTTTTCTACA
chr5:1-31903143:661800-661845	CTAAGATTAGATTAGGCTACTTGTTACCCTTCTCGGTAGGGTTCA
chr5:1-31903143:662100-662145	ATTTTTGGATGGGACAATAATTAAATCCATAACACAGTTTATTCC
chr5:1-31903143:662440-662485	CACATCTCTGTAATTAATGTTCGTAATCTCTGGCAACGCCGCGGG
chr5:1-31903143:662820-662865	AGACAATGAAGCAGTCTTCGATACGAGTGTTGGAGCAGGAATCTG
chr5:1-31903143:663140-663183	cgcctttgtggaacttatcccaccagtaagctccttgcccgtc
chr5:1-31903143:663460-663507	TCAATTTTAAGAAAATATGAATCCTCCATGACTCATACCTAATTTCA
chr5:1-31903143:663760-663807	aaattaatccaaaaaatactaaaactatcaaataaataaggattatc
chr5:1-31903143:664070-664113	GAAGTCTGTAATCAACGCCGTGTGTTTCCGGCAACTGATTGCC
chr5:1-31903143:664390-664435	TTCAATAATCAACATGAAAATTAGGGGAGAAACAACAAAAGAAAA
chr5:1-31903143:664690-664737	cgtataaggaaagataaaagagaggaatgtattttaatttagtatct
chr5:1-31903143:665020-665067	ataaattgttcaaccatgttacaaactttgtaaatttgttatgtgag
chr5:1-31903143:665320-665365	ACATGGCCATTTAGTTACTTGCATTGCAATGTAGATATGAACAAG
chr5:1-31903143:665650-665695	CTAAATTGGAATTCAAGTTTTCTTTTCTTTGAAACAACAATCGAC
chr5:1-31903143:665970-666017	agaatttacttttacaaataacttttatgatttgataaaagtctcgt
chr5:1-31903143:666290-666337	ttaaatctattttataacttgtatttgttagactgacatttgtttaa
chr5:1-31903143:666590-666635	AAATTGGAACAAAGCATGAGCAGAGTAATATTATAGCAAAACCAT
chr5:1-31903143:666960-667007	ttattcaattatgcaattatatggttaaaaatgagtttggtgtattt
chr5:1-31903143:667260-667305	AATTTCTCACTAACAAACATAAGCACCAAAACACACAAGTCTAAA
chr5:1-31903143:667570-667613	cctccaccatcacagccgtcatactgtcctgttcaacaagcct
chr5:1-31903143:667880-667925	CGTGATATCCGGTGTGGTCACAAGAATTGCCTCATTTGCTGGTGT
chr5:1-31903143:668180-668223	ctcaagccctaagagaaggtcgagattccggaggccaacatcc
chr5:1-31903143:668480-668525	TGGAAGAAGATGAAGGCTTCGCATTGCCTTCAAATGTAAGAATTA
chr5:1-31903143:668790-668835	TTGTAGTTGGAGTGGCGATCAAAGTTCCAGTATTATTGGGTCGAA
chr5:1-31903143:669090-669135	TTTGTATCAGGAATCGGTTTTGATCTTTAGTTGCTGTGTCACAAG
chr5:1-31903143:669430-669475	GTTTGCTCCCAACTTGTCTTATCTATGCTTGGGTTCTTGCAACTT
chr5:1-31903143:669800-669845	CCCTGTTTTGTATAGCATACATGTTATTTGAACCACCACTCTGTT
chr5:1-31903143:670100-670145	GATTCAACCTGGAAAACAGTCTTCTTGTTCTGACAATAAAGGGGG
chr5:1-31903143:670400-670445	AGAATTGGGTACAACTTCATAGAGGAAGATATGAGAAGTTTCTCC
chr5:1-31903143:670730-670775	AGCATCCAACCTACCTCACTCACATTATTTTATGCTGCATCTGTA
chr5:1-31903143:671050-671095	TTTCAGAGCGGCTCTCATTAAACTCTTCTCTCCTTTTGGGAAGAT
chr5:1-31903143:671410-671455	CAGTTACGGGCAGTTGACTCGCAGCGATAAGATTGCTGCCATAAA
chr5:1-31903143:671760-671805	GGGGAATCGAAATCGGATGGTTGAATGATAGAGAAATTGCATAAA
chr5:1-31903143:672090-672137	ttggttaagggttgaattcttttactaaaaaaatagtaaacaatttt
chr5:1-31903143:672420-672465	AGAGCAAATGGTGACAGACACCTTCTCTCATCTTCGTCTTCCTCG
chr5:1-31903143:672750-672797	tcgaaatggataagaaatttagtttcattcttgaatcatacttttag
chr5:1-31903143:673070-673115	GCACTTTGGTTGGCTTGGCAGCTAGTAACTTTGGCATAATTCCTT
chr5:1-31903143:673390-673435	GGGTGGGGGACCGAACCTCTATCTCGAGGTTAATAGTATATGTTT
chr5:1-31903143:673720-673765	ACAACTTTTGTCTATTGCAAAGTTGTGCTACACATTTCTTATCCC
chr5:1-31903143:674020-674065	TATTTATGTATGTATTTTCGCGCATATACATTTCAAAGTCCATTG
chr5:1-31903143:674330-674375	CATTTCTCATGGTGCCTATGAGATCACTTGGTCCTGACAATTGGA
chr5:1-31903143:674640-674685	TTTGGGACCACTTTTACATTGCTATTTCTTTCTCAATTGAACATA
chr5:1-31903143:674950-674997	atgtcaaagaagtgaatttctcatattcaaagaaatgaatatatgaa
chr5:1-31903143:675250-675297	tatttctgttctgaagtatctcgttagtgtaacactatttttttttt
chr5:1-31903143:675880-675925	TGTTGTAGTCATTCTAGCTACCATTCTCCCAAAACAGTTCAATTA
chr5:1-31903143:676180-676225	GGGAAGCATGTTGCTTTGACAGTTTGACTTGGTTGAAAAAAGTAC
chr5:1-31903143:676510-676555	AAAAAAAGAGCATGGCATTAGACATAAAGTTAACTGAGGAACACC
chr5:1-31903143:676810-676855	AAGGGTTGGAGATCTTTGGTGGTTCCTAGTATTCTTGCTGGCATT
chr5:1-31903143:677130-677177	atgtatatctaaatacaaggtttcgtacagtaatagatcaagaaaaa
chr5:1-31903143:677430-677475	GTAAGTTCAAAAGGTATGATTTAGCAGTGTTATAGAAGAAGGGCA
chr5:1-31903143:677750-677797	tcttaagataataatgatgcattatttgaaagtaaaataaaagtgta
chr5:1-31903143:678080-678127	agattttcaaatttcattacatagacatattaaaaatgtacaggata
chr5:1-31903143:678410-678455	TAAGAGATTTACAAACTAACTAACGATCAAACAAGGCTAAGACAT
chr5:1-31903143:678730-678776	TTTTCTAAAATTAAACCTTTTCTAAACATTTATTCCTGTCACGTGT
chr5:1-31903143:679030-679077	acaataaaagttcgaataactatagctaattaaaatagatatcttcc
chr5:1-31903143:679360-679405	GTTATTGTTTTGGCCATAAATTCCTATGAATTGGAAAGGGTTGAG
chr5:1-31903143:679670-679715	GTATCGAGATCGTTGGATATCTATATAGATAAACAAGTCTCCTTC
chr5:1-31903143:679980-680027	acaactaatagaattttgctaagagaagaaatcaaaattttaatata
chr5:1-31903143:680290-680335	TTCTTTTATATACTAAATATCATTCATCATCTCTTCCCACCAACG
chr5:1-31903143:680620-680665	TCTTCTTTGGAAGTATTCAAGCATGGAAGTGTGAAGAAATATATT
chr5:1-31903143:680930-680977	ttctctctctttcccttttttcaagtgacataaaattatattaaatt
chr5:1-31903143:681240-681287	GAGTTCGATTTATCTTCTTTGTTGATCTTTATAATTTGTTTTGGTGA
chr5:1-31903143:681570-681616	AAAAACTTAAGACCCCATTTAATAACTATGTCGTTTTCAATTTTCT
chr5:1-31903143:681880-681927	actgttatattcaaatgtatattgaaattgtttgttccatattattt
chr5:1-31903143:682190-682237	ctttgactactttcttctattttcatcacaacttttgttaaataatt
chr5:1-31903143:682500-682547	aaaatatattaatagagctgtcaaaaatttgcaaaagtatcaaattt
chr5:1-31903143:682840-682887	CATCTCCCATTCTTTCAATAAATGAATGAGAATATCCCATTTAATTC
chr5:1-31903143:683140-683185	TGATGCATGAGTAAATTACAAAAGTTACCAATTCCACCATTATTT
chr5:1-31903143:683440-683487	aaaaagttacaataaataaaattagtttctaattttgcatcatatta
chr5:1-31903143:683840-683885	TAATTTTACATTACAAGAATTTTCTTGGAATCCAAACACTACCCT
chr5:1-31903143:684140-684183	tcacggtgaaccctgggttcactcggtaacctgaactcagccg
chr5:1-31903143:684510-684553	gcggaggagctcgtcgcggggattttctgttgacacgctctcg
chr5:1-31903143:684850-684893	ACGTGCAATTTCCGATCCTCTTCCCCAATCGCCTCTAGAATCG
chr5:1-31903143:685150-685193	GCCTCGATTACAGACTGTTTCCAAGAATCGGAAGCCGGAGACG
chr5:1-31903143:685530-685575	ATCCGGCGACGGCAAAGTCATAGTGGAGTAAAAATCCAAATTAGA
chr5:1-31903143:685850-685895	TAAAACCTGATTGCATCGTTACACAAACCGATTCCTTCCCTCTCT
chr5:1-31903143:686240-686285	GGTTGGGTGGCGACAGTTAAGAAGAATTTGTGGTGATAAAACGAG
chr5:1-31903143:686540-686585	CAGTTCATCAAATATACACCTCTTCCTAACGTTACCTTTAAAAAA
chr5:1-31903143:686890-686937	ttgatgcaattatataatttatacacatgtgtgatgacaattttgat
chr5:1-31903143:687190-687237	gaagaagaaaaaaaccattagtgcctaaaaagtaatttagacataat
chr5:1-31903143:687530-687577	atgctgttaagttgaaaaatcgatatccataatcataataataataa
chr5:1-31903143:687830-687877	gttaaaatatgccaatttgattccatttgttccttatgatataaata
chr5:1-31903143:688140-688187	atctaatttcaatgaatgtattttaattaaaccctaaataagtaact
chr5:1-31903143:688470-688515	AAATGGGGAGTGATAAACTGACAGACAGGTGATTTATAATTTTTT
chr5:1-31903143:688850-688897	tttctctctgccatctttttttagactaattcttttcaatatttttc
chr5:1-31903143:689160-689207	cctttataggtttaattttgaacaattaaaaatccaaaattaaataa
chr5:1-31903143:689490-689535	AATGGTGATGGTGTCTTGTGTGATATTGAATATGTGATTAACCAA
chr5:1-31903143:689800-689847	tgaaaatgattccaatttataaacaatgtatatgttttctttaaata
chr5:1-31903143:690100-690147	aaatgtttatttatacttaactagagaattatttattcttcaaacta
chr5:1-31903143:690410-690457	aaaaaaaagaattacacctatatttattcaattagagggatgttttt
chr5:1-31903143:690730-690777	gatgttaaatataaatcagtaattgaggtacaactttaactagatta
chr5:1-31903143:691030-691077	gttctttcaattatactaaacctaaagtttattatacaaagtgataa
chr5:1-31903143:691340-691385	TTCTCTGTGAACGAACAACACTAGCTATTAGCGTGTGTGAATAAT
chr5:1-31903143:691670-691717	tctctttaatccatttattattgtctttattttccaacgtagaaaga
chr5:1-31903143:691970-692017	cattatcatattaaattttgttatgtgatggtaatagtatgcattga
chr5:1-31903143:692330-692377	atatattctataggaaatcatattattcactccgaaaaagaagttta
chr5:1-31903143:692630-692675	CATTTTGCAATCTTTATTTGATGCCAATTTTTCAGGAGTCGGTGA
chr5:1-31903143:692960-693007	tatatataagaaatggagggggtaaaatagtaattttgaggaaacat
chr5:1-31903143:693290-693337	tgttaagagtctttgttgagtcttttaaaaatgattattaatttaat
chr5:1-31903143:693610-693656	CGATAAAAACTTACTCTACAACATTTTTCGTTTCAAACCATTTACG
chr5:1-31903143:693910-693957	aacaaattctatatattttcaaaattgaaaggttttgagttcaaatc
chr5:1-31903143:694210-694257	cttaatcacttgatacaattaactaaaaaataaaagctttttattaa
chr5:1-31903143:694540-694587	caacatttaactaaaattggaatctaaagtgtatatatcggctcttg
chr5:1-31903143:694840-694887	tcaaagtaactaattcttcgttacatccttcctttatgattaaattt
chr5:1-31903143:695140-695185	CAACTATACCTATAATTTCACATCTTTCCACACCAAAGAAACATC
chr5:1-31903143:695460-695505	AGTGGGAGGGGCCTATTCAGTTTTGAACTAAATTATTGATCCAAT
chr5:1-31903143:696080-696127	cgtagttaatcgaagagagtaaatgaaaaaaaaaaagttataataat
chr5:1-31903143:696400-696447	cttccctttcttttatctaactttttctatttcatcttcgtctaaac
chr5:1-31903143:696720-696767	cttttttaatcttgtattatttcgttaaaaaaatcatttgagctcaa
chr5:1-31903143:697040-697087	GTGAGATTAGGTTTAGATTGGAAGGAGAATTTTAAAAAATTGAATGC
chr5:1-31903143:697350-697397	atgcatatgtttatatatacttctatataccctattcattttccctt
chr5:1-31903143:697660-697707	atattcatatatttattagacacactttagggtttttttattataat
chr5:1-31903143:697980-698027	attgtttacatttaattaaggtattatattttggttatcagtactat
chr5:1-31903143:698280-698325	GTTGTTGTTTTCCTTTCATCTCAAACATTTGGCTTTAGTGAATTT
chr5:1-31903143:698610-698657	caaagaaatagattctctatcacctttatttatttataatatttgta
chr5:1-31903143:698910-698957	cattaagaagtataatgtggatatttgataaattgtgtttgaggatg
chr5:1-31903143:699260-699307	ttttatatatagtatttttgtcttaattgaagcattaaatggacaaa
chr5:1-31903143:699580-699625	CCTAAACCATTAGAGAACATTAACTATTTTCCCCCAAATTGATAT
chr5:1-31903143:699910-699957	tttaaattagaaaaattaattttaaaaagttatctcatctccacctt
chr5:1-31903143:700260-700305	GAAATTGGAATCTTTTACCGTCTTTGCTGCAGATTTTGAAGCTCA
chr5:1-31903143:700600-700645	ATGACGCCTAATTCATTTAAGAGTGTTGGTACTTGTTAAGATCCT
chr5:1-31903143:700930-700975	GAGTTCTAAGTTCTAAGGATCTTTAGACTGGTTGAGAGACTTAAG
chr5:1-31903143:701230-701275	CTAAACCATTTAGCAAGTTTATGAGTTTTGTTTCCTTCAATCACT
chr5:1-31903143:701530-701575	TTTGAGTTCTTTATCTTTCGGTATCGTAATTGGAAGATGAATTTA
chr5:1-31903143:701830-701875	CTGAACTGACCACAATAATCATACTAGCCTCAACTGTGCTTGCAA
chr5:1-31903143:702170-702215	GAAAGAGGATGAAGATGAAAAGGGTGTGTATCGGTGGGATATTCC
chr5:1-31903143:702470-702515	ATGAATCCTACCCTATTTTTAAAACTATGTTGATATGTGACGAAT
chr5:1-31903143:702780-702827	atttacaatttagttcttactataaattgtaacaataatttaacact
chr5:1-31903143:703090-703137	attgctctaataaatcaagaggttttgaaaactaagaactattatct
chr5:1-31903143:703420-703467	caatatgtaagaacattcctctatatatatatatacaccgacttaca
chr5:1-31903143:703750-703795	GGGATCGCTTTCAAAAACATCCTCACAGTTTATACCAAATATACA
chr5:1-31903143:704050-704095	TTGTCTTTGCTTTTCTCTCCTGTTTTCCACCTCAGTTTCTGAAGA
chr5:1-31903143:704350-704395	AAATTATTGATCCATCTCTTGCTAGTCTTTGAATTTTTTGTTCGT
chr5:1-31903143:704650-704697	gaaaaatctattagatactctttaagaactcaaagacatgtttttga
chr5:1-31903143:704980-705027	tttattggtccataatgtattttttttcttaattttagaaatggagg
chr5:1-31903143:705310-705357	tttgagaagtatggaactaaatactaaaatgattacatgtaaatcac
chr5:1-31903143:705620-705664	CCGTCGGCACGTATCGCAGCTTACAAAGTATGTTGGTCAGACAC
chr5:1-31903143:705940-705987	tggagatggaagaaaattcaatgtaagtcaaatattaaaactagttc
chr5:1-31903143:706280-706325	CATTTGATTTAAATGGAACACAATATCCATTGGTGTATGCTGGAA
chr5:1-31903143:706640-706685	GCCTCTCACCTTGGCATACAGCAAAGACCTCTCATTTCCTCCTAT
chr5:1-31903143:706950-706997	ttctaataattcattcttgagattgagttctatagatattcgtctca
chr5:1-31903143:707280-707325	ATTGGTCCAGGAGTTGAAATTCTTGCAGCATGGAGTCCTTTACGT
chr5:1-31903143:707600-707647	ttagattattgatgtgaaaatctgaacaaagaaaacatatttaaaat
chr5:1-31903143:707940-707985	AAGTTAGGCCTAGTAACGTTCCTCACCTTTAGCTCCATCATCACA
chr5:1-31903143:708250-708295	CACTAGGCGCAGTAAATCCAGGATTAATCTACAATGCTTCTGAAA
chr5:1-31903143:708580-708625	AAGAAGAGCTAAATTTTGAGGTCACATTTGAAGGAAAAATCGATA
chr5:1-31903143:708900-708947	tagtgttagtaaattaatactaattaaactaatagacacactaataa
chr5:1-31903143:709240-709287	atcacttgctatcattgatataatataaaaattttaatatattttgc
chr5:1-31903143:709560-709607	attataattataattaggtaaaagttagtattttacaatttattgag
chr5:1-31903143:709860-709905	GGTGGCTTACCTTCTACCTCAAAAATATCCTTCCTAACCTCCATT
chr5:1-31903143:710250-710297	ttttttacttttttgtctgtatgataagaatcaagaatttctcagtg
chr5:1-31903143:710570-710615	ATGCTAGTTTTTCTTCTCCTGTTAGCTAAGATGAAAATGGAAGGG
chr5:1-31903143:710890-710935	GCTGGACAAGTTTACTTGCTTGGCGTTTATATGCAACGTTCATGG
chr5:1-31903143:711220-711265	GCAGCTATTGCAAGCAACATTTCAAGTTGGGTTACTGCTATAGCA
chr5:1-31903143:711520-711565	ATTGCACCCTTCTGTAGTTCGTACAACAAAAATTAAGTTTTATGC
chr5:1-31903143:711840-711885	CATTAGGTATGTGATTTTCATCCATTAAATTTCTTGTCCCTCCGA
chr5:1-31903143:712140-712185	ATGAGCTTGGACAAGGACATCCATTGGCAACCAAATATTCTGTCT
chr5:1-31903143:712460-712505	AATTGGAGCTGGTTGGCAAACGTTGGTAGCATGTATCAATCTTGG
chr5:1-31903143:712800-712845	TCTAATCACACTCTACAAAACAAACTGGACCCATGAGGTAAGTTT
chr5:1-31903143:713150-713195	AGCCGATTACATATGAAGTACATAGTCAGTAAAACAGCTTGACCT
chr5:1-31903143:713490-713537	ttttaatcattcaacattgttccattttaaactttatccaaaggaaa
chr5:1-31903143:713790-713837	taattaaactttcaaatcttagaaagttacatttagacgaattttat
chr5:1-31903143:714110-714157	ccatggataatatttttaaatttaacttttgaacaaattttaatagt
chr5:1-31903143:714450-714495	ACTTCTGACACTATTTTTGTTTTCCTTTTTTCCTCTCATTTTCAG
chr5:1-31903143:714770-714815	CATCGAGATAAAAATGGTCGGTTTCAATACGAATTTTTGAAAATC
chr5:1-31903143:715090-715137	ttaagaaatcaatccattaaatttcaatgagaaaatgaaaacaataa
chr5:1-31903143:715420-715466	AAAATAAAGTTGAAGTTCCATACAAGTACACATGTATATCCTAACG
chr5:1-31903143:715770-715815	CATACGAAGAGGATAGAGAGAAGGAAATTTGTATTTGAAACAGAT
chr5:1-31903143:716400-716445	ATTTCATGGCAACGAACTTAAGCACAGACTGAAGTCCCATAAACA
chr5:1-31903143:716710-716757	ccatgaacacaaaatttaaaaacagacatatctaaatctaaagacat
chr5:1-31903143:717030-717075	TTGCAACCTCTTCTTGTTTCTGGCGTTCAATTTCAGCTCTTGAGG
chr5:1-31903143:717350-717395	AAAAAAAAAGGGACAAATTCACCCGACTGATACAAAAATAATAGT
chr5:1-31903143:717670-717715	TACTATTTCTTTCCTTCTAAAGACACCAAAGAAGGGAGCAAATTG
chr5:1-31903143:717990-718035	CAACTGGAAGGATCTAGCAAGTTTGTTTGTTAGTTCTCATTGCTC
chr5:1-31903143:718290-718335	TGGAAATAGCATAAATATCCAACAATCTTAGAGCTGAAGTTACTG
chr5:1-31903143:718600-718645	TCTCTTTTCTCTATTCTTGGACAGGAAACCCAAATTTGGATGGAT
chr5:1-31903143:718910-718955	CTCATCCCTGAAATTTCTGTCCCGTAATTGCTTGCAATAACAATA
chr5:1-31903143:719250-719295	AGGGTCTACAAGTACATTTAGCCCAAGAAGTGAAATCCAGTTAGA
chr5:1-31903143:719550-719595	AAGCCGATGATAAGACTAACAAGTCTAATATCATTAGCTCTATAT
chr5:1-31903143:719870-719917	ACAAATCACTTTTTTGTTTGGTTTTCAACTATTGAAAGTATTTCTTG
chr5:1-31903143:720190-720235	CTACAGCCTTTTGTCTCAAAGATGCACCATTACTTATTTTGATTG
chr5:1-31903143:720490-720535	AGGATAGCCATCAAATAATCAAATAATCTGGAAGACACCAACACT
chr5:1-31903143:720790-720835	CCTCCTCAATGTTGAAGACATCACTCTTTTCTTCCTCTACCAGGC
chr5:1-31903143:721120-721165	TGTTATTACTTCCATTATTATTGGTGGAGAAAAATCGGGGAAGGA
chr5:1-31903143:721440-721483	gcgacagaggtggctctgaaaatgtgaagatgcggcatgaacg
chr5:1-31903143:721770-721817	gaagttaggttttatctcattttatgagttttaagaagttggtagat
chr5:1-31903143:722110-722157	tgacattgaagagttttatttatttatatttttaagtaaaatgtaag
chr5:1-31903143:722450-722497	tatgaaaagatattagtgttttaaggatatactaaattgagaataac
chr5:1-31903143:722750-722797	caacgacttgatgttcagttaagttattttttatttagattcttaaa
chr5:1-31903143:723090-723137	tgacaaaacctaaatatttttattaagattattttttttaacatctc
chr5:1-31903143:723390-723435	AGAAATGGAATTTCCAATAGAAGGCGATGCCCAAATAATGCGGGC
chr5:1-31903143:723830-723875	CAAGTGGGATGGTTTGTGCAGAAGATTTGGTGTTTGTGATGTTTT
chr5:1-31903143:724160-724207	gaaaattttactgtatatatgttatttttttaatacttgggtcgatt
chr5:1-31903143:724490-724535	AAAACTCAATCATTTGATGTGTTTTAAGACGACGAATCAATCAAT
chr5:1-31903143:724810-724855	CATGGCGCTTTGGAGCTTCAATCTATTTGGGTTCTTATTGCCAGT
chr5:1-31903143:725140-725187	ctaagaactatacattagttgagataattggcaaactttataataaa
chr5:1-31903143:725450-725497	ataatagaaaactaaaatggtatcttattttaattgttttaaatata
chr5:1-31903143:725780-725825	TTTGTGATAGGCTTAAATAGTTAGCCGTCTATTATGACCTTCAAA
chr5:1-31903143:726120-726165	CACCAAAACCGCTTCACTATTGAATAACAAAATTGGGGGTTACAA
chr5:1-31903143:726460-726505	CTTATAGATCTTCCCATTGACCATTTACACTGAAATCCTGCAAAC
chr5:1-31903143:726760-726805	AACCTTCGTGTTATCGTAAGTTCTCATTGTATCAGTTTAGTTTAG
chr5:1-31903143:727060-727105	GTACTGTCAAAGTATGATCATTACGCCATCGTAAATGACAATTTT
chr5:1-31903143:727380-727425	CTGGAAAATATGATTCTGACTTCAGTACGACAGCAGAAGACTAGT
chr5:1-31903143:727680-727725	CGGAGATGCCCCCAAAATCTGGTTAAACTCGTTATTCTGGCAACA
chr5:1-31903143:728010-728057	gaattacaaataataaataagagacttctagcattgaaaatttcaaa
chr5:1-31903143:728320-728365	CGATCTCAACATTCTGAAAGTTGTGAAAATGACATGGTAAAGAAC
chr5:1-31903143:728640-728685	TCTCTTTCTCTTAATTCTTTCCTCTTCCGTGCATATAATCTATTT
chr5:1-31903143:728970-729015	TCACACAGCTTTTTCGTATCCATGCGAATGAATTTCTCATCAAAT
chr5:1-31903143:729270-729315	GATCCCATCCCTGTTTGTAGTATTTCCCGACAAATCATTGGGCAA
chr5:1-31903143:729590-729635	GCGCCTTGGCCTAAAGCCAAGATAGTTCTTTGAACTTGGTATAAA
chr5:1-31903143:729980-730027	cgattagttttaagatggaatctcatactatcaacatgttttaactt
chr5:1-31903143:730320-730365	CCATTCATAAAGCAATGTACCTCTGGTTTGACTACCGCCATAGCA
chr5:1-31903143:730650-730693	aggggcttgcaaccaaggactggcaaatagccaaaaaacctga
chr5:1-31903143:730970-731015	TCGAGAATTTCCAAAAAGTATTTTGAGGTTGGTTTGACACTTTAC
chr5:1-31903143:731280-731325	GTGATAGCTCAGTTAAGTAGGGATATTAGAGTGAATAAAGGATTA
chr5:1-31903143:731590-731635	GTTTGGTTTCTTTACACCCTTGTATTCTTTAATTCTTTCTCAACG
chr5:1-31903143:731890-731935	GCTAATCTCAAAGAGAACTGATAAAAACTTCACTCTCAAAATCAA
chr5:1-31903143:732220-732265	CCACTGCAGCTACATGGCACAAACGAACAAACTAAAACCACCCAA
chr5:1-31903143:732550-732595	GAGCTGGAAACATAGGGAAATGAAACACAAAACATAAATTTGTAC
chr5:1-31903143:732930-732975	TGGGCCTTCCTCACTGGGGGACTACTTTCCCAATTTCTCTTATTT
chr5:1-31903143:733230-733277	ATTGTGGGTAGCAAAATTTGATGATCTAAACATAAAACTTAATACAA
chr5:1-31903143:733560-733607	attcttttagattaagatgtcaactccaatattcaaatcacaaattg
chr5:1-31903143:733890-733937	CTTTTCTTTAGATAAAATACATCAAATAGCATTAATTGAGGCCAACA
chr5:1-31903143:734220-734267	GTGGTTTATGGTAATATCTCTAATTCGATATCAAGAGAGTAAATCGA
chr5:1-31903143:734540-734585	TTCTTGATAGTTTGTTACAATACAACGTGAATTTGGACACGAGTG
chr5:1-31903143:734850-734896	CCTAATTTACTTAAAGCACTGCTTCATTTTATGTTTTTATGTGAGT
chr5:1-31903143:735150-735195	TCGTAAATACTCGTATTCTTGTAAAAGGAGGTGGAGATCCATGAA
chr5:1-31903143:735470-735515	GGGTGAGGATTCTAATAGTAAAGACAGACGACTTTCATTACACTT
chr5:1-31903143:735770-735817	ttaatctgcattcttaatcctattctacatgtttttctaagtatgat
chr5:1-31903143:736090-736135	GGTAGAAATGTCAGAGAAACCATCGTGAAGGAGAATCCCTCTGCA
chr5:1-31903143:736720-736765	ATTGCATCAATATATTGGCTGCTACCCGGAGATACTCTTATACCA
chr5:1-31903143:737020-737065	CTTTGAGTCCATGCAGGCCATTTCCTTTTGACAAATCTACTTTTG
chr5:1-31903143:737340-737385	CTGAAGACTAGAGACTTAAAGTAGTAACTCAGTTTGGGTATTGTT
chr5:1-31903143:737640-737685	GGCTTATGGCCAGTCAAAGTTATCTAATATTCTGCATGCCAATGA
chr5:1-31903143:737950-737995	TTGTAGGGAGGTATTTATGTGCTTCATTGAGATCAGGAGCTCATT
chr5:1-31903143:738280-738327	tcaccttatctaagtaaatattagaattcttatccatattcagaaaa
chr5:1-31903143:738610-738657	tttttttttttttgttctcaaatggattcatttcttaagttcttgtg
chr5:1-31903143:738920-738965	GCTGTCGCCTCTACTTTACCGTGGTTTTCAAAAACTGAGATATCA
chr5:1-31903143:739270-739317	CTTGTTCTCATTTTAGGTTTTCATATATTGTAATTAGCTGTTTTCCA
chr5:1-31903143:739620-739665	GTCAATTCCAGTTAAATTATGCTCACTTTGCTAATTGTGATATTT
chr5:1-31903143:739920-739967	caaagagtttagacatgattttctttttaataaaatgaatctttgat
chr5:1-31903143:740270-740315	CAAACCTTGGCTGCGTGTGATTTAATTCTTAAAATTTCTGTCCCC
chr5:1-31903143:740600-740645	ATAATATGCCCAAATGGCCAAATGTTTCCACAGCTATGTATTATG
chr5:1-31903143:740940-740985	TCAAGGAAAACCCAACTGCTAAAGTTGACACCATGGAGCTGGACC
chr5:1-31903143:741270-741315	TTCTTGCTCTCGAAGGACAAGATAGAATTGCAGTTTGCAACAAAC
chr5:1-31903143:741600-741645	CCACTTTCTATCACCCTTTGCTATAGTTCTTTTTCTCCCAGGATA
chr5:1-31903143:741900-741945	ATATGGTCAATCAAAGCTTGCTAATATTTTGCATGCTTCCGAACT
chr5:1-31903143:742220-742265	GTCTCTCTAGTTTCAAGTCTACAAATAAGGGAAGTGTTAAGCAAT
chr5:1-31903143:742520-742565	TTTTTGGTATCATCATCTAATCATTTTCATAACGCTCTGGATTTC
chr5:1-31903143:742860-742905	CTTTCGCTTCTGCATGATTACAAAATTTAGGCTTCTGTTAAAGCT
chr5:1-31903143:743160-743207	aaaatttgtcttaaattaattttatctaatttggtaaaataataaca
chr5:1-31903143:743500-743545	ATTAGATAGTCGAAAACCTGATCGATTGATATGAACAGTGAAGAA
chr5:1-31903143:743820-743865	TAAGATTTTCAGGTTACATCCCGTGTTTAATGTGTAAGTTTTCTT
chr5:1-31903143:744200-744247	aattaaacatttcaaaattttacttcagtagttattctctttcctca
chr5:1-31903143:744500-744547	actatataacaaatacaacaaagatgttgtaacctaaaatccttctt
chr5:1-31903143:744840-744887	aaaaagaaaagcttaattatgatatacatatttgttcatattcatca
chr5:1-31903143:745230-745275	ATGAAGCCATTGGGTAGCTGAGTTTGAAGATGCTGTTGCTTTGTC
chr5:1-31903143:745540-745587	AATATGCGTTTTGGTGAATGTGTATAAGAAATTCATTTTAGAAATGG
chr5:1-31903143:745860-745905	GTCTTTTCAGAGGTCTATCATAACAAAATTCAAACATCAGAAAAT
chr5:1-31903143:746240-746285	TTCGGAATAAACCTATCCAACTGCAATCACACAAAGAATTAACCA
chr5:1-31903143:746620-746667	TGCACAAAAAGAACAGTAAAAAAAAAAAAGATATAACAGATCAATGC
chr5:1-31903143:746920-746965	AATACCCTTTCATGCTATAATTAGCCAGTGTGTATGAAAGGGGTG
chr5:1-31903143:747260-747307	aaagagaaaagtttatgaactacacaaaatttagagaaattgtaaat
chr5:1-31903143:747630-747677	ctcataaccaattaataatgtgagaagtaactcatctatattatatg
chr5:1-31903143:747960-748007	actttacaatcttactatttcactcgtgtaattaattcgatttttct
chr5:1-31903143:748380-748427	gtaaatgtgtaattttgataatagttgtaaattgttatgtttgattt
chr5:1-31903143:748760-748807	tttttttctgattattatcaaacgatatgagtcttgaattcaatctc
chr5:1-31903143:749100-749145	CTGTACGGTGTTTCAAGAACTGGATATGGAAATTGGTTTGTTGGT
chr5:1-31903143:749420-749465	TTTTTCCATTTTAGATAGGTGTTTCAACTCTTTAAAACGTTTCCG
chr5:1-31903143:749740-749785	AAAACATGAACCGTAAATTTTCATTTTGAGGAAAAGCCTCTGTAG
chr5:1-31903143:750040-750087	tataacacatacacacacctacaactgtaatatattctcatattacc
chr5:1-31903143:750340-750387	gaaacatatagagctatattgaagcttattcaattttagttttcttt
chr5:1-31903143:750670-750717	attttttacttaatagtaatatataaaggaaagatccaaaaagaagg
chr5:1-31903143:751000-751045	CATAGTCTGGGCTATTGTATTGTAGGCGGGTTTGTTTCTCAGTCA
chr5:1-31903143:751310-751355	TCCACTCCTGCTTCGAGATTTTTATCTACCTTGTCCCCATTTTAC
chr5:1-31903143:751630-751675	ATGCAGGTGAGTGAAAAGGATGAAGTCAATGTATCCTTGAGATAC
chr5:1-31903143:751980-752025	GCGGCAAGTTCAATACATAGGTCGGCACGAAGATAAAAAGATAGT
chr5:1-31903143:752300-752345	AGAGGTGAGAAACCCTGATCGAATATTTACTCGTTTTAACTTTGA
chr5:1-31903143:752690-752733	ccacctggttggaagctgggtgataaccctacacaggatccca
chr5:1-31903143:753020-753065	CTATCTGTATAACTTTCCCGAAATGTTGGCCTTGGATCTATATTG
chr5:1-31903143:753330-753375	ATCGAGGAACAGCTAATAGAGATTTCACTATCACTGCGTGGAATG
chr5:1-31903143:753650-753695	TTAAACCCACCCCATCAGAGAAATACAAACCGATCAAATGACACT
chr5:1-31903143:753970-754016	AATAAAAATAAAGATGAAAAATATAACTTCTCTTAGCTTCCCCGGG
chr5:1-31903143:754280-754325	AGCAAAAATCCGAAGGCTAAAGAGTGGGTTCAGGATTTGCAAACC
chr5:1-31903143:754580-754625	CCTTAATGAGGTTCCTCCTCATGGACCTTGCGACCTTGCTTTCTG
chr5:1-31903143:754890-754937	ttttaaaattttaaatgtttatttaagaaaggtgaaaaacaatcaca
chr5:1-31903143:755200-755245	TCTATTTTCAGAAGGTGAGTGATTTGACTTTGGTCAGTTTTAATC
chr5:1-31903143:755540-755587	aatattaaataatggattagttgacaaattaagacttatcaaatggt
chr5:1-31903143:755890-755935	GTGGGATTAAATCACAAACAATAAAGGGATTAAAAGTTTTCCCAC
chr5:1-31903143:756230-756273	GCCTGAGATGGGAGTTGATGACAACACAATGACACGGCAGTTG
chr5:1-31903143:756530-756577	ttttgaaataagaatgcatttaaatacagtaagatattcagagatta
chr5:1-31903143:756860-756905	TGCCTTCCCTTCACTGCCTACAATAAGAGAGATTATGGGGCTTTG
chr5:1-31903143:757500-757545	AACCAAAGGAGCCAACCAACTAATATAAAATTGGGCTATCTAATG
chr5:1-31903143:757800-757847	ttaatgtcgatcattgcacctgaacttaaattctagatatttttaaa
chr5:1-31903143:758100-758147	atattacaacttatattaaagctctgaccaaaaaaactaaacgaaac
chr5:1-31903143:758420-758465	GGACAAAGGAAAAAAGTTCGGACCTAATAAATTCAGTGAAAGGCT
chr5:1-31903143:758730-758775	GAACAACACACATAAATTACAGTATCATCAAAGCACGCATACTGG
chr5:1-31903143:759050-759095	GCCTATAGATGAACAGTTTCACATTTCTTTGTCGCTCTGCAAGAC
chr5:1-31903143:759380-759425	AAACACTACATTGATCCAATATGTGAATTGCTTGCTTCAATCATA
chr5:1-31903143:759680-759727	gataatgtgaatttacttagatcaggttatatgtatatagaaaattc
chr5:1-31903143:990270-990317	attttttttgaatgaatgtccttaatcacattttaatttaaatactt
chr5:1-31903143:990610-990657	tcataataaaagatgaatgacaatcttacaaattttatacacaaata
chr5:1-31903143:990940-990985	ATTTAGGTCTTAAAACAAAATATCTTGGCCGTACTAAACAAATGG
chr5:1-31903143:991280-991325	CTTCTTTAGTTTCGGATAGTTTCACATTTCCTTTTCATTTCTTGA
chr5:1-31903143:991580-991625	ATGTCAGATTATTTGGAGTGTTTTGCATGTGTTGATTAGTGATGT
chr5:1-31903143:991880-991925	AAGTGCAATTTGCAGGACTGTGAGTAGGAAAACTGATGGACTTGG
chr5:1-31903143:992200-992245	GGGACACGGATGTAACAGTCGAGGTAAATAGGTCCTTCATCTTTA
chr5:1-31903143:992500-992545	CAACAGGTTTGGGGCAAAACTAAATCCAAACTTTATGGGCCGAAT
chr5:1-31903143:992840-992887	TTTTTTTTTGTAAATTTCATTTATCCATCGTCTAGAAATGCTGAACG
chr5:1-31903143:993140-993187	TCTTTTTTCAGTAATGATGTAGTAATCCTAATAAGTTGTGGATTTGG
chr5:1-31903143:993440-993485	ATTCAAGATCTGATATTGGTATCTCTCTTAAATGCTAACAGGTTG
chr5:1-31903143:993750-993795	GGTGTTGACTGTTAGTCCATACTATGCCCAGGAGCTTGTTTCTGG
chr5:1-31903143:994050-994095	GAAGTTGGATTGCCTGTTGACAGGAACATCCCTTTGATAGGGTTT
chr5:1-31903143:994360-994405	TTCTGCTAGGGAAAACTGACCAGCAGATACATAAACTGGGACGAG
chr5:1-31903143:994660-994705	TCTAGTATCTTACGGGAGAGGATAACATTACAGAAATAGTGATAA
chr5:1-31903143:994970-995015	CTCCACCGCATGCATATCATATGATCGCTCTAGTTTCTTATGGAA
chr5:1-31903143:995310-995355	CGTCCATTGTGGCTAATTTTATGCGGGTTCCAGCAAACACGAATA
chr5:1-31903143:995620-995665	GTAGAAGAAAGAGAAGGAGGGAAGTAACTTCGAAGGAATTTGTTG
chr5:1-31903143:995940-995985	CCCTGTAAGATTTCACCATCAAGCGAAGAAAGAAACATTTGGAAA
chr5:1-31903143:996240-996287	gaaattatgagatatctataatgctctatcaacatatttataataat
chr5:1-31903143:996550-996595	GCAATTGGTGGAAAATATAGATTGATGAACGGTGAAAAAACGTTT
chr5:1-31903143:996880-996925	CATTATTAGTTTGAGCATGACTCAAAAGTTTTGGTGAAAAAAATT
chr5:1-31903143:997200-997245	TGTTTGTTTTTTTTTTAACTTTGCGTCGTCCATTTCAACGTTCTA
chr5:1-31903143:997520-997565	TACTTTTGATTTCAGGTGATATGGAATTTCATGAACTTGCAGTTT
chr5:1-31903143:997830-997875	CTTGGAAACGAGTACTTGTCTAAAATGAAGAATCCAGCCTGTGCG
chr5:1-31903143:998170-998214	GCTCCCCGTTCTTGATCAATGCGTACCCGTACTTTGCGTACAAG
chr5:1-31903143:998490-998535	ACGCCATTGAGGCCGAACTCGGATCTCAACATTTATGTATTTGCT
chr5:1-31903143:998830-998875	GATTAGACACAAATATTGGGTTAAAGAAAAATTGGCTACTTTTCG
chr5:1-31903143:999140-999185	ATCTTTCAAACTCTCCAAGTAACTCGGGGAAGAAACTTTCTGATT
chr5:1-31903143:999460-999505	TCTTTATGATTATTTCTCACCCTTTGCAGCTCTCTAGAAATGGTA
chr5:1-31903143:999760-999805	CATTCATGTATGTGTTTGCGTTACTATTTGTGGAGACTGAGAAAC
chr5:1-31903143:1000100-1000145	TTTTGCCATTCTTTTGTGTGTGACCTTAACAAAAGTTATTCGGCT
chr5:1-31903143:1000400-1000445	AGAAGTGGTAATTATAAGCTTAATTCTCAAAACAACAAAAACCAA
chr5:1-31903143:1000700-1000745	AAGATTTGATGATGATGCAAAACTTTTAGTAGGGAGGATTAAGTG
chr5:1-31903143:1001030-1001075	TGGGTTTGTGGATGGACATAAAATCTGGTAGATGGATGATCCAAA
chr5:1-31903143:1001330-1001375	GCATTGTTGTTGGAATTTGGACTTTTCTCTCTTTACAACCAAAAA
chr5:1-31903143:1001650-1001695	ACCATAAACTGCTGAGCTCATGAAACTCATTAGTATACCAAAATG
chr5:1-31903143:1001970-1002015	GTTCCTCTTCATATGGGAACCACAGTGTAGCAATAAGAAGTTGGG
chr5:1-31903143:1002300-1002345	GCGTTTCTTCTGCAAAATCAGATCTCTATTCTATTTCTTTCCCCT
chr5:1-31903143:1002620-1002667	taattttcttactaataaaatgaaaacaaaaactcaggccatcaata
chr5:1-31903143:1002940-1002985	AACTTCTTGGTAGCCTGTCTATGCTCTTTGCACCTAGGGCAGTAC
chr5:1-31903143:1003240-1003285	AAGATCCTTGATGTAGCTCACATCATATACTTCATGTTCTTTCTC
chr5:1-31903143:1003560-1003605	TCTTAGACACAGCTGCATTTATGTCGGCTCCACTATGAAAATCTT
chr5:1-31903143:1003880-1003925	TAACTTCAAAGTTCGCTGTCACACTACAAGAAATGAACTCTTTGA
chr5:1-31903143:1004180-1004225	ATACTTCAGATAAGAAACAGACAGACACTGACATATTAGAACCTT
chr5:1-31903143:1004510-1004555	AATGAATGTCATAAACTGACCTCTGCAATTAGAAGATTTTCATCA
chr5:1-31903143:1004830-1004875	ATCATTTAAATCATAAGTAAATACCCAAACCAATAACCGACTCAA
chr5:1-31903143:1005160-1005205	CTGCAACTTCTACATCTGGACGACCATCAGAATCCTTTGTTTCAA
chr5:1-31903143:1005500-1005545	ACGAATTTGCTCAAGCCCTCAAAAGGTTCTATTGTTCAACTCACC
chr5:1-31903143:1005840-1005885	CAAATAAAAAACTTAACCTCTTGGGAATATTCATCTTCCACATTG
chr5:1-31903143:1006140-1006187	tgacattaatttttccaagatctaaacaaatttgactacatttatct
chr5:1-31903143:1006440-1006485	CTGGTTATAACCACTGAACTGAGGAGCAAACCGAGCTAACTTTCC
chr5:1-31903143:1006740-1006785	ATATTCTACAAGGGGTGGCGTGTGAACTAAACATTGAAGGGCACT
chr5:1-31903143:1007070-1007117	cagagagggtgaacaaatacatgaaaaatagataaatttaaaatgat
chr5:1-31903143:1007720-1007765	AGGACCAGTACCAGTTCCAATCAAATTTCATGATTTTCACTACCG
chr5:1-31903143:1008020-1008065	GCTTGTCCCATCCAATATTGATTGTTTCTGCTGGTTAAAGTAGTC
chr5:1-31903143:1008350-1008395	CTCAATCGAATGGTACATTCACTTCCATCTCTAGCATCGATCAAT
chr5:1-31903143:1008650-1008695	TTTCAATGAAAAAATATACAGGCACACGAAAAACCAAGGCCAAAA
chr5:1-31903143:1008970-1009015	AGAGCAATTCCCGGTAGAGGCAAGAAGAAACAACAAAACGAGAAA
chr5:1-31903143:1009290-1009335	TAGGCAGTCCAACATACAATTGCCATCTTCTAAACCACCTGCATG
chr5:1-31903143:1009600-1009647	aaacagaaaaaacaaattaccgattagaaataacataatagagattg
chr5:1-31903143:1010030-1010075	ATTGCAGGGTAAGGTGGATGAAGATGGAAGAGTCGAGGGACCAAA
chr5:1-31903143:1010330-1010377	atatatgctcttaattatgatttgtgttaatccaaaatcaataaagt
chr5:1-31903143:1010680-1010727	atgtagaaatgtttacatgtcaacaaaattttaataccgtaaagatg
chr5:1-31903143:1010980-1011027	atcataagaattgatttataacttctccgaatcacaagttaacattt
chr5:1-31903143:1011310-1011355	TTGGACAATAAATGCGTTAACATCTCTCATAACGGTTAAAGAAAA
chr5:1-31903143:1011610-1011657	aactctacaattagaattgtaaaattaattaggtggattcaatccta
chr5:1-31903143:1011920-1011965	AAAAGCTTCGTTAATCTTGTCGAAAGGAAGTTCATGTGTTATGAA
chr5:1-31903143:1012220-1012265	GAAACACGAGTATAGGGTTTTGAGTCGTTACCCCTTGGGTGCATT
chr5:1-31903143:1012520-1012567	cttcattgaataatttttttcacgttgagtgctaattcatttaaaat
chr5:1-31903143:1012820-1012867	tttatttgaaaaattaaatggttgaagctaatgtttcacttactata
chr5:1-31903143:1013160-1013207	caattcaagatttttgaaagaaaaaaagaacactgatttaatcttaa
chr5:1-31903143:1013460-1013507	TAGCCACTTCTTTATTGGTGAGAATTATTAGTTGTAATAAATTTCCT
chr5:1-31903143:1013760-1013805	GCTTTATTTTTGTTGTCTTCCCATTTATTACGCACACATATATCC
chr5:1-31903143:1014100-1014147	ttcaatcaacactgactgaaaatttatttctaattataccttaccag
chr5:1-31903143:1014400-1014446	GGACATCACGTGTATCGTTAAATGATAATAGATATACTAAACTCCC
chr5:1-31903143:1014730-1014775	TCCACGCGGCACCCACTCCTGTTTTCCATTCATTATATCGCTTTT
chr5:1-31903143:1015050-1015097	ttattcacaaactccattttcttttataggttagaaatttaatgcac
chr5:1-31903143:1015390-1015437	attgataaaatttattaattttttatgtcattcgtcttaatttaact
chr5:1-31903143:1015730-1015777	aacttaactctcatataagatttatatggtaattctctaatgtgtat
chr5:1-31903143:1016080-1016127	tttcataagtcaaaatttgttcataaaatgtcatctttcaacaatta
chr5:1-31903143:1016380-1016427	acaattgaaatctcgatataaggtttaatttttaattaacaactaag
chr5:1-31903143:1016740-1016787	tgactaagaattcaaataatttttcaattgtaaataggttaaaagaa
chr5:1-31903143:1017060-1017105	GGATAGATATTGATAATGAATGCTCCAAATCTCCTTGAAACATAT
chr5:1-31903143:1017360-1017404	AAGGCCACAGCTTAGCAAAGTCATCTTCTTGATGGGAGCTTCCG
chr5:1-31903143:1017670-1017715	CCTACACTCTCCACGATCCTGCCATTATTGTTTTCCCTTAATTAG
chr5:1-31903143:1017970-1018017	TTTTGAATTCTAAAATGAAACTAGAAAATTACATCTCCTTTCCAAGC
chr5:1-31903143:1018290-1018335	CCGTTGACCAGAGAAACAGCCTCCATTTGTTTTTCTTTTTCGAAT
chr5:1-31903143:1018590-1018637	tgtggttaataaatttttaaaacaatcaatacatgtcaagttttatt
chr5:1-31903143:1018890-1018935	TTTTACTTAAATTAAAGAAGTGGTGGTTATATTTGTGTTCCTTGG
chr5:1-31903143:1019240-1019285	AAGGGAACAGAGATTATTAAACAAGAATCAGTATGAATCTAATCC
chr5:1-31903143:1019540-1019587	gtgatgagagaaaacaaatgagtccatgtcatttaataatataaata
chr5:1-31903143:1019840-1019887	gctagacatgtatatatttaaaaatgtttagaaaaattagccattga
chr5:1-31903143:1020150-1020197	tgcaatattttagattagatttgtcattttaaaattctaaatcaaag
chr5:1-31903143:1020450-1020495	GGATTGCTAGGGCTTTAAATAAGAGGGTGAGCTGTCTAGCAGGGA
chr5:1-31903143:1020750-1020797	aatttgatatgatagagtgagaaatatcattataattcataattatt
chr5:1-31903143:1021050-1021097	ttttagtacaattaaatacaactatgactttttttagggaaataatt
chr5:1-31903143:1021350-1021395	ATTTTTTGTCGTTAAGTGGTTTTTCAATTACATGAAAGTGGAAAT
chr5:1-31903143:1021690-1021737	ttagatttttttttctaatgcatccaaaaaggagattcaaactatag
chr5:1-31903143:1022020-1022065	TAAATGCAACGACAAGTCAACTTTTTCCCATAACATGTCTCTCTA
chr5:1-31903143:1022320-1022365	TTGCCTTTTTCTATGGTAAAACCAAACTCTCAAACCTTACAAAAA
chr5:1-31903143:1022640-1022687	aaaaggtttttcatattaataatcatcttttaaaagaaaacatttaa
chr5:1-31903143:1022950-1022997	aatctaaactaatttaaaagttaagattttattatggtttagttatt
chr5:1-31903143:1023270-1023317	attatcaatgattaagagaagacaaaattttctgaattggaactttg
chr5:1-31903143:1023590-1023637	ttaaatttggtttaatacttaattgaagttttgtttgagaatgtaaa
chr5:1-31903143:1023900-1023946	AGTCCAACATCCCATGTTATTTACAACTATTTTCTTTTAACTTTAC
chr5:1-31903143:1024220-1024267	aaattcaaatattaagtaaaaaaagaaaataaataatctaactcgag
chr5:1-31903143:1024530-1024575	AAAAACAAAACGATGACCCACTAGTTGATTCACTAAAGCTACTTT
chr5:1-31903143:1024850-1024897	aatgacaatttagaagattttattctttaggttaagttacaattact
chr5:1-31903143:1025190-1025235	CCCACTAATAATGCCATAGAAAAAAGAGTTGGAAAATGAGATATT
chr5:1-31903143:1025560-1025607	aagtaagattaatattttgacttgtaaataataataggttaagcatt
chr5:1-31903143:1025910-1025957	tttagaatactttataaatattttagttatatatagagtggtaatga
chr5:1-31903143:1026230-1026277	tttatacaataaatatgagcatgtaagattcaagatagaataataaa
chr5:1-31903143:1026540-1026587	atcataccaaacgaaattagataataaataaagtataagagttaaag
chr5:1-31903143:1026870-1026917	gttatacaagtatatgatattagaaaaagtaaataaccatgattaaa
chr5:1-31903143:1027470-1027517	aacgtcatgtataccatttattaatatattaaatatataaaaatttt
chr5:1-31903143:1030180-1030227	ttttttttggcagaaaacacatgctattctttattttaaaaaatcta
chr5:1-31903143:1030480-1030527	caaaatgacatattcgttcactttcttaatatttgaccaattaattt
chr5:1-31903143:1030790-1030837	aaaaaataaagtttttttggtgcgaaacaattattgcataatattta
chr5:1-31903143:1031130-1031177	aatttataaattatgaaaagactttgctagatcataacccatgaagg
chr5:1-31903143:1031490-1031537	taaaaattgaaaaaaagaaacaaaaaataattttcacgacttatgtg
chr5:1-31903143:1031820-1031867	tatatatatatgtactcacccttttatatattctaaatcttgaattc
chr5:1-31903143:1032220-1032265	AGTAAAAATATTGGAGGTTAGTGAGAAGTGGTTGGTAAGTCAATT
chr5:1-31903143:1032550-1032597	tattaaaatttagtacctagtttactatatattgatttatacattag
chr5:1-31903143:1032870-1032917	catgagtttggtagttaaatacaacatataaacacaaacaataactc
chr5:1-31903143:1033190-1033237	tagtaaatcgtgatttaaaatagaaaacacatagaataaaattatag
chr5:1-31903143:1033500-1033545	AAAGGACGTCTATTGTAATTGGTTGTTATCTGAATTGTTTTAAAT
chr5:1-31903143:1033820-1033866	ACTAGCCTTTCTAATTTCCACTGTTTTAATTTGTCAATGTATATTG
chr5:1-31903143:1034140-1034187	gatctttttttttttctcatattcatgaatataacatccaattattt
chr5:1-31903143:1034470-1034517	tatttcttaattaaatttaatatgttattaacgtaataaaactgtca
chr5:1-31903143:1034800-1034847	taaatttctatctctattgcctcttttaagtcaaataatttttttat
chr5:1-31903143:1035140-1035185	AGTAATTATTGAGTTCATGCAGTTGAGGGTGTATTAATCTCCATC
chr5:1-31903143:1035440-1035487	attttatataacaaggttgatataggtttgttttttaccttttccaa
chr5:1-31903143:1035770-1035815	AAAGTCCCCCTTTTCATCTACTTTATTAGTTGTAACCCAACTATA
chr5:1-31903143:1036070-1036115	TTGGTAGTGTGTAGTTCAATGTTACTCTTAATTTCAACAAAAGGA
chr5:1-31903143:1036370-1036417	tagatttaaaacatttgatcttttagccctgattattgtatatacat
chr5:1-31903143:1036670-1036715	CAATTAACCAAAAGGGTTGATCTAAGATGTTACCATGCTATTAAA
chr5:1-31903143:1037000-1037047	attgaactacaaatcttttgatttttaatacatatagatatgtcatt
chr5:1-31903143:1037300-1037347	caaaaattaaatctgattcaacttttaagttgatttatctccacact
chr5:1-31903143:1037610-1037655	AAGAAACTCTTGGAAGCTTTGTGAGAATTAAGCATGTATGTGTGC
chr5:1-31903143:1037940-1037987	aaaattatattccaaaccattttcatttcaaagtcaaacatgaattt
chr5:1-31903143:1038240-1038287	tctagtttttaagattttcactaatatgtacttttatttttaatttc
chr5:1-31903143:1038550-1038595	GGCTGATGCCCTCTCTACAACTCCATCATATGCAAAACTTCAGCC
chr5:1-31903143:1038860-1038907	gttaagccataaaaataggattctctcgcaaatatatatgtatatat
chr5:1-31903143:1039180-1039225	CATTTGACATTTGAGGTGGATCACGTCAAACATAAAGCATATATT
chr5:1-31903143:1039520-1039565	GTAGTACTCTACTTCTTCAACACGTTTTTAAAACTCTAACCAAAA
chr5:1-31903143:1039860-1039907	gcatcataattaaaaagacgaagatttggtttaagaagttacaaaaa
chr5:1-31903143:1040160-1040207	tctaaactccataaccctttggttataataatttaaatgatttgatt
chr5:1-31903143:1040570-1040617	ataaataattgaagtgattgtgaaaaaaggtaaaaaggaatgaagag
chr5:1-31903143:1040900-1040945	AGTTTGTTGATTGTTGCAAACAACCCCTATAGTTTATTCTCCATT
chr5:1-31903143:1041200-1041247	agagaattaacataaagtagaatagccaaaataatattttaacaaaa
chr5:1-31903143:1041500-1041545	TGTTTTAGGTGTGATTTTCAAATAGATTTTTAAGGTCGAAAGTCA
chr5:1-31903143:1041820-1041865	TACCCTAAGTACACACTAGAGCTCTATCATACCTAAAAAACTAAA
chr5:1-31903143:1042140-1042183	tcaatggccactctcaagttcctcccggctttcgtttccatcc
chr5:1-31903143:1042450-1042495	GCCACAAAGACAAGAAGTATCCTACTGGAACTCGCACGAATCGTG
chr5:1-31903143:1042800-1042845	CGGAGGACGGATGGGTTGTATGTCGAGTTTTCAAAAAGAAGAACT
chr5:1-31903143:1043120-1043165	ACAACAATCCCTTCAATAATCTCCCTCCATCAACTCGAAACGTCA
chr5:1-31903143:1043440-1043485	TGGGCATGAGAATGATATCTGGGGTTTCACTAAGTCATCGTCTTC
chr5:1-31903143:1043750-1043795	TCTTTTCCCATCTTTGGAAGATGGGTATGGAAGATTTTGTTAGGT
chr5:1-31903143:1044050-1044095	ACAAATGATAAGCTGACGTGTATACTTTTCATTGGAACACTCTCA
chr5:1-31903143:1044380-1044427	aatcatctaaactaaaatttaacaaattcaatgtttgaatttctttt
chr5:1-31903143:1044710-1044755	AGTCAAACCCTAAATGCATTTCTTCTAAGCCTACAAAGAAAAACT
chr5:1-31903143:1045030-1045077	taaaatcaaacttacttataagattttgaaaaaattggtgaataaaa
chr5:1-31903143:1045380-1045427	tacattattctttctcatgcttacataataatgtcatattttataaa
chr5:1-31903143:1045720-1045767	aacgaaaaactaaaaaatttccaagtttgatttatatataaaagaaa
chr5:1-31903143:1046030-1046077	aataatatatatatatatatgtcacatcattgattactagtttaatt
chr5:1-31903143:1046390-1046437	tagttaattaatttagatatagatattacgtagctacaaataacaca
chr5:1-31903143:1046700-1046747	cctttgtaattgtttaactaattaaatttcgccataaagtataataa
chr5:1-31903143:1047000-1047045	GAGGTTTTTCTCAAAAGTTTTTCATGTTAATTTTTGCGTTCCATT
chr5:1-31903143:1047300-1047347	tagtacttatatgtgtatttatgagaataatttagtgttcttaattt
chr5:1-31903143:1047600-1047645	ACTATACTTTATTTGTAGTGGTGGTTGGTCATCTCATATACAAGG
chr5:1-31903143:1047930-1047977	tgaagtttgaatttttaaaatataattgcaaaatataacaccgttag
chr5:1-31903143:1048250-1048295	CTAGTCTCTTGGTTTGTTTGAACTACTCTTGTATCTTTTTGTCTG
chr5:1-31903143:1048590-1048637	tacattaacataatattctagagtagtataacattatagttattcta
chr5:1-31903143:1048900-1048947	aaaatatttatgttataagattgaactgtcaataatataaaaaaaat
chr5:1-31903143:1049220-1049265	AATAACCCCCACCTGTATCACACGATAATTAAGAACTATGCGTTT
chr5:1-31903143:1049520-1049566	TAATATGTATTTTTCTAAAATTAATGGTTTGACCCCTCACCTTTCG
chr5:1-31903143:1049840-1049887	tagctttgtaatatcttgaataaataaatactatatttgcaacctat
chr5:1-31903143:1050440-1050487	tttaaagatgttaccaataatctataatttctatatataactatatt
chr5:1-31903143:1050750-1050797	ATGTCTTATTATAATTGTGTGGCTGATTTTATTTATTTTGTTTCGCT
chr5:1-31903143:1051070-1051117	tgaatagcctctaatattgaacattgattataatatcatattatgag
chr5:1-31903143:1051370-1051417	ataccttcactgttgagactactactattcaattaacttaaaaatag
chr5:1-31903143:1051690-1051735	ATCAATGTATACAGGGAATGAACCATCCATTTCAATGGCCTTGTT
chr5:1-31903143:1052010-1052057	tactgatcacgaattattgtagacactcaagttaatttcttaaattt
chr5:1-31903143:1052310-1052355	AGAAGCTGATTGCCTAGAATCTTAGTATGCGTCTACACTCGATTA
chr5:1-31903143:1052610-1052657	ttaatattatacataaatcttattaatgtttaccaaaatggacaata
chr5:1-31903143:1052910-1052957	ttaaatcttaacaacatatttgcttaaattatccttgatttagatac
chr5:1-31903143:1053210-1053257	ataagttaaaaatgtagtccataaaaagttttataaatcaaacgcac
chr5:1-31903143:1053540-1053587	atcaacatagcaaacttatcaatattacaataataatacgtcgatag
chr5:1-31903143:1053870-1053917	acgaaaagttttatattttaatgatggatcaataatctcactttata
chr5:1-31903143:1054190-1054237	ttatgagaacttaattcattgatagctaaagtaatactaataaatca
chr5:1-31903143:1054490-1054537	aattctacaaagacagatcttaaaaatacaatctataaacctacctc
chr5:1-31903143:1054790-1054835	CAAAAGTCATGTCTGAATCTTGTTATAATTGAAATTATCACAGGT
chr5:1-31903143:1055090-1055135	ATAGAAAAATTTAGAGAAATGAAAAATCGTTACTGGCTTACCACA
chr5:1-31903143:1055390-1055437	caacaaaaattcaaaaaccaattacttgataaaaatcaccaaactac
chr5:1-31903143:1055720-1055765	CACACCACTTCAGCTTGATTTTCGGTAACCTTCAGTAATTACCTA
chr5:1-31903143:1056030-1056075	CTCACCGTGGTGGCAGAGTGTCCATCCTAATTAAATACACTAGTC
chr5:1-31903143:1056370-1056415	AGCAAGGAGAGACGCACGGAATCGAGAACAGATGCATTTCGAATA
chr5:1-31903143:1056710-1056757	gaatgacgataaacaatagagaaccatgtatgaaattgtagttaaaa
chr5:1-31903143:1057030-1057075	AAGTAAAGCCATTCTTCATCTACGGACTCGATAAAAGGTATATCA
chr5:1-31903143:1057350-1057397	gcttaatacaatgagatgactcaaattaaagtttcaaaaagaaaaga
chr5:1-31903143:1057660-1057706	TTTTTGTTTAGAACGTAGATAATATTAGAAGGGTATAGCTGGATCA
chr5:1-31903143:1057960-1058005	TGCGCCTATAATATAGAGAACAGCAATGGAGCATAAATACAAGAG
chr5:1-31903143:1058270-1058315	ATACTTAAACATTGCCCAATATTCCGCATCACAATACATTTAATT
chr5:1-31903143:1058580-1058627	gattaagatttttctattcgatctttcaagttttttcacaaattgct
chr5:1-31903143:1058910-1058955	AAAAAGAATAAGGAAGAGCTAAACTGAAGAGTAATGTCGATAAAA
chr5:1-31903143:1059210-1059257	aaatgaaatgcataaacattgaatttcttaaaattatcattgaatta
chr5:1-31903143:1059520-1059567	tataaattgttttttccgaaaaaagtaatatagagagaactggagaa
chr5:1-31903143:1059830-1059875	CTCGACTCAATTCAGTACATTTCCATTAAAGATCCATTCTTTTTT
chr5:1-31903143:1060140-1060187	aatttgaatattaagatttttaaagtttaaagactgacttactacta
chr5:1-31903143:1060460-1060507	atttatttaatttaggtttatatctttcaaattgttttcttaagtac
chr5:1-31903143:1060770-1060817	aataaacaaataaaatttagttataccataagtttgaaaaagttaat
chr5:1-31903143:1061120-1061165	GATCGAGCTCTGAATCCATTCGCCTTTTAGTAGGAAATAGATCAG
chr5:1-31903143:1061540-1061585	GGAAAAAGGAAATAATGGCACCATGTCACATGCACCTCTTCCTTA
chr5:1-31903143:1061860-1061907	attatatttcatgagttccaaataaatttcaaatactttcgaagaag
chr5:1-31903143:1062160-1062207	aaaatttgataatcatatatggtttaggtggaacaaaaagtatgaat
chr5:1-31903143:1062500-1062547	aaactttttttaagttagacacacatgatatcaaactattttctata
chr5:1-31903143:1062840-1062887	aagaaattgaactatctatttgttattcatagctatttaaaaaaaaa
chr5:1-31903143:1063170-1063217	gtgtaaatattttatcgttttgttatattattgaaatatactctttc
chr5:1-31903143:1063540-1063587	taaaaaaaaagatccacaaatacatttaaaacattttatggtaagtg
chr5:1-31903143:1063850-1063897	tttataaatggtaaaactagtaaacttaaaagttgataattatttta
chr5:1-31903143:1064150-1064197	ttttagagattttaaatatagggtaaaatctaaacgtacaatttatc
chr5:1-31903143:1064460-1064507	aatgtacctttagaactcaaaaaccaaatatataaatatattctcga
chr5:1-31903143:1064800-1064847	ctatttataaaatataataaaatttgaggtatagactttgttagtga
chr5:1-31903143:1065120-1065167	acatttaacttttataaatgtattaatttaaactcttaattttcata
chr5:1-31903143:1065440-1065487	tgagatcgagagtttaaattgatatttttgaatccatttaaaatatc
chr5:1-31903143:1065760-1065805	AATAACAATAATTCCACATTAATTTTTACCACAATTTCCTCGCAA
chr5:1-31903143:1066080-1066127	ttttttttctaaaaatgttagacgcttcaatttttgaataaacactt
chr5:1-31903143:1066400-1066447	taaatttaagtctattaaatatccattcgtatagctcatcactttgt
chr5:1-31903143:1066720-1066765	TGTGAGTATGGCCCCTTCTCTCTAACCATATAAAGATAAAGCCTC
chr5:1-31903143:1067030-1067075	AAACTAATTTTTCTTAAGTTTTCCAAAACTCACGGTTGGTTTTAT
chr5:1-31903143:1067330-1067375	ATATTTCATGACATGCAAAGCTGCCCACAAATGAATTGGGGAATC
chr5:1-31903143:1067670-1067715	ATTTAAGAGTAGTAGAGCTAGAAAGTCAATGAGATGAATGGTACA
chr5:1-31903143:1067970-1068015	ACATGTATGCTAAAGACATGAGTTACTCTCAACTTTTGATGGGAA
chr5:1-31903143:1068270-1068315	GTAGTTGTTTGCAAAAACATGCACATATTATGTCTCTTCTAGCAT
chr5:1-31903143:1068600-1068645	TCACCAACGGTCGAACTATTTCAGATATTATCGGTAATGCATCCC
chr5:1-31903143:1068920-1068965	CCTCCACCATTTCTAGCTCCAATAAGTACACAATCAGACACAATA
chr5:1-31903143:1069240-1069287	gatttaaagtatggactaaaattgaaaaaaaaaatcaaagtacaagg
chr5:1-31903143:1069580-1069627	tcaaggtaagataaattgattaagaaaaatctattagtttcttttca
chr5:1-31903143:1069920-1069967	ATAAAAGAATTTATTATTTGGGGAATTAGCAAAACTATAGCAAACCA
chr5:1-31903143:1070520-1070567	aaagctagtaattacttaaagcttacttttcctacttttgatcaaaa
chr5:1-31903143:1070830-1070875	GACCGCTTGGTTGCATTCCATTCGTACGAGCGATACATTTTGTAA
chr5:1-31903143:1071130-1071177	tcatcattttagtctagatagtttgagcatttaattttattttagct
chr5:1-31903143:1071450-1071495	AAAAGTTCTAATCCCAACACACCTATAATTTTCTCTTTTTCCATG
chr5:1-31903143:1071770-1071815	CAACAGAAGCTGCTAATATCATAATTGCCAAAGAGCTCCTCGATG
chr5:1-31903143:1072070-1072117	agaaaatccatgttttaaatgagatacatcttatcatttaacttgac
chr5:1-31903143:1072400-1072447	gtatgaaataaagaaatattgccttcaatgttgattgaaaaaactaa
chr5:1-31903143:1072700-1072745	AATCGATATTCCAAAGTAGCTAAACACGGGTATAGAAATACGAAA
chr5:1-31903143:1073020-1073065	CAACTCATCCCAAGTTTTCAATTACTTTCCTAATTGACCTGGATT
chr5:1-31903143:1073330-1073377	aagttaaattcgatacacagtttagatagtaaaagaattgtaaaatg
chr5:1-31903143:1073630-1073677	ccatatttttatttttcaatgtgttagaacctatgaaaaagtgttat
chr5:1-31903143:1073940-1073987	tatcagataacgttttaaatatgtccacaaaatatgattcacttatt
chr5:1-31903143:1074240-1074285	CTGACGGCCATTTGTGCATTGAAAAAGAATCTTCCAACGCATTTT
chr5:1-31903143:1074550-1074597	aaaaaaaaaataattgtctcgcttcaaaatattcgagtaaagtgaaa
chr5:1-31903143:1074850-1074897	tacgtttctattttatttttataaattcttgtttgagttgagtcgat
chr5:1-31903143:1075180-1075225	GTGAAGTGGAAAAATAGTTTCAACCAAATTATGCTAAAGGTTGCA
chr5:1-31903143:1075490-1075535	AAATACATGGACCAAAATGAAACATGGATGTGAGAGAGTACATAC
chr5:1-31903143:1075820-1075865	ATTTAGATGTTAAAGAACTTGACATTTACCAGTTAGGACGGTGGT
chr5:1-31903143:1076120-1076165	GGCAATGCCCAATATCTTTTCTTTTTTATTCTCTGCCTTAGATTC
chr5:1-31903143:1076430-1076475	TATTTTGGCTATTTTGTTCAGTAGGAATGACTTTAGTAAGAGATT
chr5:1-31903143:1076760-1076805	AAAAAAAAATCAATGGAGAAGGCCGTAATTTGCAAGAAATTATGT
chr5:1-31903143:1077090-1077137	tgaaaacaaccctaaaatataaaataaagataatttatttactttct
chr5:1-31903143:1077420-1077465	ACTGTTTAGATTTGTCTACACGATTGTTTACATTTGACAACGATT
chr5:1-31903143:1077730-1077777	gaaaaggaaaagcataaacgtgtaatattttttttaaaaaaattggt
chr5:1-31903143:1078040-1078085	AAAAATGTGGAAAGCACTTCACAAATTTCCCTTATATAAAGGAAA
chr5:1-31903143:1078380-1078427	aaaaaattatcaatgaaggaaattacaaattagctaaagagaaaggt
chr5:1-31903143:1078680-1078725	AATGGAAGCCTTGTTATTGTTCTTCCCATAAAGAAGCTATTACAA
chr5:1-31903143:1078990-1079035	TTGTAAACCTTGTACCCGTTGGTCTTCTTCCCCTAAACAATCGCT
chr5:1-31903143:1079320-1079367	ggttatttttatcacctaattttagctaatgtgtttacctacatatt
chr5:1-31903143:1079630-1079675	TAAAAAAAATAAGACGAAATTTCACTGTCCACAAAAATTGAAGCT
chr5:1-31903143:1079960-1080005	ATTCCCTCTACACACTGAAAGAGCACGTCGACATGATCGAAGCCT
chr5:1-31903143:1080260-1080305	CTTGTTGTATCATCTTGTTTTTGGTGAATTCCTCTCATCCGTGTC
chr5:1-31903143:1080560-1080607	ttaataaagaaaattctttcatttattacttttaacaacgtgagtat
chr5:1-31903143:1080860-1080907	CATTTGACGAGTCTAGTAATAACTTAACCATTTAATAATTGGGTTGC
chr5:1-31903143:1081210-1081257	aaaaaaaaaaaaatagaagttgaacaccccttaactattgttttgat
chr5:1-31903143:1081510-1081557	ctttcataacgttataatgttataatgaaatagattttgaaaattta
chr5:1-31903143:1081820-1081867	aatgataatactgtaaacataaaatatcatacacataactaaacttc
chr5:1-31903143:1082120-1082167	tgtatcataaaaattaaatgcagatatttattatatcaattctcctt
chr5:1-31903143:1082450-1082493	CGCGGTTCGTGAACGTGTGAAGTGCCACATCAACATATTCCAC
chr5:1-31903143:1082760-1082805	AAGAAGGGAATATTGGACGATGTTTAATTGAAAAGAATTGATTCA
chr5:1-31903143:1083090-1083137	cttaatcaagaaggtatttgatttctattttacatgaggaattgaat
chr5:1-31903143:1083390-1083437	tggtatatgattcaatagttactcagtaacgtttttaataattatca
chr5:1-31903143:1083690-1083737	ttgttttcttctttcataagaaaattagatttctcattaccttccat
chr5:1-31903143:1083990-1084037	aacgatttgctaaaagaagtaggattaaattagagatatatattaca
chr5:1-31903143:1084300-1084347	aatttaaaagataaaagtagaaacatgattgtaaaaagtgtatatat
chr5:1-31903143:1084600-1084647	tctcttatttaatgtgtttgtactttgaataaataaataagagtttt
chr5:1-31903143:1084910-1084955	CCCAATTCAACAGGCCCACAGGATATTGATTAATTAACTATTAAC
chr5:1-31903143:1085230-1085277	tgttaaatttttgttattaattaaacaattataaaaagactacatgt
chr5:1-31903143:1085530-1085575	TTGCAACCTTTTATCACAAAAATGGTGTTCCATGCATGTAAGTTA
chr5:1-31903143:1085830-1085876	AAGATTGTCTTAATTTGAAATGATACCAATGGAAAGAAAGAAGAAA
chr5:1-31903143:1086150-1086197	ttctttttttgcaaactaatgaatataatatttatttttatgtcaaa
chr5:1-31903143:1086450-1086497	taataaataaaaatgagaggtggattacataacttagatatctactc
chr5:1-31903143:1086770-1086815	TTAGTGTAAAGATTATTGAGTTTTGGTGTGATGGGAATCCTGGAA
chr5:1-31903143:1087080-1087126	CATCTAATCAACAACTTCCCAAAAGAATTTTTTATGAATGTCATCT
chr5:1-31903143:1087400-1087447	ttgatatatattaaacttacgtgggtacgtgaaggtaaatataaata
chr5:1-31903143:1087700-1087747	atgccttattcattgtccctttttgttacattgagaataatatattt
chr5:1-31903143:1088020-1088066	CAAAAAAATACTTCCATACATAGATTGTTCCATTATTGGTCAATCT
chr5:1-31903143:1088360-1088405	GTGGTGTTTTTGCATAGTAATTGACCCACACAAATAAATAGGGGA
chr5:1-31903143:1088700-1088747	ttttatgctttctttcatttatccaattttaacagtatattttcaat
chr5:1-31903143:1089010-1089055	ATGTTTGAACCGTTGTAAAGTAATGTAGTCCTTTTAATCGAGTGT
chr5:1-31903143:1089360-1089405	CCCCTCATCTCCTCTACTCTTCCCTCTTTCTTGATCTCGAACCCC
chr5:1-31903143:1089670-1089717	TATAGTCATTTTTCATCATCACCATCATCTATTAATCATAGGGTTCT
chr5:1-31903143:1320360-1320405	GTTTCATAATCAGAAGTCAGAACACGTGTACTTTTTGGTGTTCTA
chr5:1-31903143:1320680-1320725	GTTTGTCATGTCATGATGGACACGAGGTATACATGTCATACGAAA
chr5:1-31903143:1320990-1321035	GCACTATCTGATTATGATCATTGTTCTCTTGGGTAAGATTGTGGA
chr5:1-31903143:1321320-1321367	ataatatttctgtttctccatttttgtcgttatacaatgttatgttg
chr5:1-31903143:1321640-1321685	ATGCAAAGCGTGCTCTGCAGTTTGTTCTTTTCTGAGTCAATATCC
chr5:1-31903143:1321940-1321985	TGGAACTTCTTTGTCGGCTTCTATAATTGTTGAAAACAAGCCAAT
chr5:1-31903143:1322280-1322325	TTTTCGTATTTTGCTTGGTTTATATGTTCTTGTTCTTCTCTGCAG
chr5:1-31903143:1322590-1322635	AGATCTAGATTATGCTTTCAGAAATGACTTGTTTTTGAAACCTTG
chr5:1-31903143:1322900-1322945	GGAGACGAGGATGACTTCTCTGTCTACACCCACCCAATCTTTCCT
chr5:1-31903143:1323220-1323267	taaacattctagacttctataagtatctataagagttttacattttt
chr5:1-31903143:1323530-1323577	tagaaattggtagaattttgaatataaaagtattagtgtaatgcaag
chr5:1-31903143:1323860-1323905	GCGTTAGTGTTGATCTAAACAATTTTATAATTCTGTCGAGTGATA
chr5:1-31903143:1324170-1324215	AAAATGTAGAGAATTGGATGGAGCAGCTAGAAGCTCATTCAACTA
chr5:1-31903143:1324470-1324515	AGAAAAAAAATATTAAAAGTGAAAATGCGGAACTGAATTGAGTCT
chr5:1-31903143:1324770-1324817	caagattaaaatcagaagttctccataatatttcttatacataacct
chr5:1-31903143:1325080-1325127	GAATGTTAGTTTAGGGATATGCTATCAAGGAACAATAAAATGTAAAC
chr5:1-31903143:1325380-1325427	attgatttatgtgaacaaatctaaacaaatacatgaaagagaataaa
chr5:1-31903143:1325700-1325745	TAATTGAAACACGGACACTGACCAACTCAATATTTTTCATATTTA
chr5:1-31903143:1326000-1326045	ACCATTTCTCATCGAATATTGATGAGATTTCTTTCCAAACCCCAT
chr5:1-31903143:1326300-1326345	AAATCTTGATATTCTAAACTTCATCCTTCAGGCAGCCAATTGATA
chr5:1-31903143:1326600-1326645	CGAAGATGTCATCCTCAACTGGATCACCGACACCATGATCAAATG
chr5:1-31903143:1326910-1326955	GAGGATTGAATGTCCAAGGAGCTGATTCATCAATTAGAAATCAAC
chr5:1-31903143:1327250-1327297	catgtactctatcatcctataagttataaaaaaattctgatggtttg
chr5:1-31903143:1327590-1327637	agtgaatattaagtattcacacactcaaatatagtaataaaattgaa
chr5:1-31903143:1327890-1327935	ATTCACCCTCTTATAAGAATTTGTAATACTCGTATATAGTGGGAC
chr5:1-31903143:1328210-1328255	GCACCATCTTTGCAAGAACAGATAATTATCATTAAAATTCTACTG
chr5:1-31903143:1328510-1328555	TGCTGTTGGAAGAAGACGTCTTGCTAGATCATCATATATGTCATC
chr5:1-31903143:1328820-1328865	GAAAGGGATGCTACCAAACAATTTGATTAGTATTCCTACTTATCT
chr5:1-31903143:1329160-1329205	TCCCGATTCAAATCCACCACTCCAATTTGTACTAAAAAAGAAGTC
chr5:1-31903143:1329460-1329505	CAATTCAAGGTCCTTTGTTAGAGGAGATGATTGTTGGATATTCGA
chr5:1-31903143:1329790-1329835	TGCAAAAGACCTGGAAAAGGGAAAGATTCAACAGTGACATTTCAG
chr5:1-31903143:1330090-1330135	CTGTTGAAAATGATAATGTGCACAAATCCTCTATGCAGTAACACA
chr5:1-31903143:1330440-1330485	GAAACTCCATGGAAACTGATTAATCCAAGAGAGACTCAAGAGCTC
chr5:1-31903143:1330750-1330796	TACATCCACAATAATGAACCTAAAATTGCTTTCTTTAAAATTACGC
chr5:1-31903143:1331060-1331107	aaaattataaattttattatatttcataatagattagtgatattagt
chr5:1-31903143:1331400-1331445	ATTTCTAAAAAATTAATCCCACCCACATGAAAAACTACCAACCTA
chr5:1-31903143:1331730-1331775	AAGAGAGCACTTAACTTGGCTCATATGTGACAACCAGAATTAAAT
chr5:1-31903143:1332040-1332085	TTTCTCTCTTTCTTTTGGAGTTATTAAATTATTCCAATGCATTGT
chr5:1-31903143:1332380-1332425	CACAGTAAATAAAAAAAATGGAAGTTTGGGTTGTATGTATACCTG
chr5:1-31903143:1332710-1332757	aaaggagagagttaatataataatatgaagattaaagaaccttgaat
chr5:1-31903143:1333040-1333087	ttaattaaaaaactttgtccatgaattgtaataaagtgaccatttta
chr5:1-31903143:1333340-1333387	aaaaatagttattgttttcttagttaaaaaaagtacaaagataaaac
chr5:1-31903143:1333670-1333717	ttatttcattacgttaatcaatatatcccctttttctccctataaaa
chr5:1-31903143:1334010-1334055	AAAGAGCTCAAATCGAGTGACATAACAATAATCTCGGAATCAGAG
chr5:1-31903143:1334340-1334385	GGGGAGCCGGAGAGGTAGTTGAAGGAGAGAAGCATGTTATTGTTT
chr5:1-31903143:1334680-1334725	AGATTGGATTGTTGATCTCTCCCTTATCGTTTTCTTTTCCACTTT
chr5:1-31903143:1335000-1335047	gactaggttaatattactatgtatagaattttgtaaataataacaaa
chr5:1-31903143:1335330-1335377	ctttaatatttgaaaaaaaaaaacattacttttattcgaaacagaac
chr5:1-31903143:1335660-1335707	tatatatggtcacttttataatgaatcctaacttgattaaccattaa
chr5:1-31903143:1335960-1336007	tttaatatattttccaagtttattatagtttcgtcaaaggtatattt
chr5:1-31903143:1336330-1336377	tttatgttaaatcttaataaatgaatcaatttaatctttaggcatat
chr5:1-31903143:1336660-1336707	taaaacgaaattaagaattttaaagagagaatgatgggaagttgatt
chr5:1-31903143:1336970-1337017	aataaataatattaagcaaatttcgaagtttctttcaccctactact
chr5:1-31903143:1337290-1337337	gagtttcttaaatatatatttgtaaaaaaatagacaacataacaaac
chr5:1-31903143:1337600-1337647	aaatttaggtttctaatgtatggatcgtcacattgaaatttaaattt
chr5:1-31903143:1337920-1337967	catgtactattgataacaaatattaatagagataactctataaacta
chr5:1-31903143:1338240-1338287	gaaattgagatctatacttctcttttcttaaactagccttttcaatg
chr5:1-31903143:1338560-1338607	acactctttaattaatttattttccttttttagtacaaagttaaaca
chr5:1-31903143:1338910-1338955	TGGGCATGCATGTGTCACAATCTAGTAGCCTTCATTCTTTCATTT
chr5:1-31903143:1339240-1339287	atcacaactttaataagttgtttatttcaattcatctaaatgttaaa
chr5:1-31903143:1339540-1339587	tattacaacatctgcggataaaatctacaaatttataaatcgtttct
chr5:1-31903143:1339860-1339905	ACGATGAACGATTTTTAGAAAAAAGGGACCAGAATATGAAATTGA
chr5:1-31903143:1340490-1340535	CATAAGATCATAAGTATAAATTATCAAGCCAGGGCTTAACTCACT
chr5:1-31903143:1340840-1340885	TTTTCGCCGTTGAGAAGAAAATTGTTACTTAGATATACGTTTAGT
chr5:1-31903143:1341140-1341187	ttggattttgaagaattagaaacagaggagtatatataatatcagag
chr5:1-31903143:1341440-1341485	AAAAATGTTATGACGCAAGAAATATTGGAAATTCACAAATTCTTT
chr5:1-31903143:1341760-1341807	atgttaatctttacagaagttggaaagaaaaacaaacatattttatt
chr5:1-31903143:1342060-1342107	aattaattaatgaaccccatgatcttttctaaaaacacactatcatt
chr5:1-31903143:1342370-1342415	AACAGGCCATGGAATCCCAAAACTTGGATTTTTTGTGTGTCTTTT
chr5:1-31903143:1342690-1342737	aaattttaaattgtaacggttccgttccaagatttaaatttaaactt
chr5:1-31903143:1342990-1343037	tccctttatatgttatttcaacataaacaaaacaagagagaagtaaa
chr5:1-31903143:1343290-1343337	tgcaaaacatattataggtcattaatcaattttaagctttatattgt
chr5:1-31903143:1343600-1343647	tataagatgtaccttatatcgtcatgtttaactaactcaattgtaca
chr5:1-31903143:1343900-1343945	TCCACCCTTGAAATTAGGGTGGTTTTATTGGGACGGCATAATTTT
chr5:1-31903143:1344220-1344267	aaattataattaattattgaaagggttatgtttttggatgattcctc
chr5:1-31903143:1344520-1344567	taaaagagaataagattgcatgagtttaatactcaaaatttcttgga
chr5:1-31903143:1344870-1344917	ttttttccccaataattattctcttcataaatgcaattaaacttcaa
chr5:1-31903143:1345170-1345217	GACATGATTTGTGATAGACAGAACCCATATATCTTTGATTATAAACT
chr5:1-31903143:1345480-1345527	tatgggttttttttctcttaaaagtataagacataatatttacacgc
chr5:1-31903143:1345830-1345875	AAAAGAAAAATTGGGTAGATGGAAATAAATGACCTTGAAATGTTT
chr5:1-31903143:1346150-1346197	ggcacaactaaaagttatattaatcagaaaatgaaaagaaagataca
chr5:1-31903143:1346460-1346505	TTATGATTTGCATCATCTGTCAACGAAGACATATGTGCAAACCAT
chr5:1-31903143:1346760-1346805	ACACCAAACAGAACGATAAGCAAAAACTTTAATTGAATTAAGTCT
chr5:1-31903143:1347090-1347133	tctggcagttcagaccttgccagtccctcgacaatcatgtgtt
chr5:1-31903143:1347410-1347455	TCTAAACTTTCAAAGAAATTAGGCTGAAAAAATGCTAATGATCAA
chr5:1-31903143:1347710-1347755	AAAATAGAGTTGATTGTCTTCTTTCTAACTAGAGAGGCCTCAAAA
chr5:1-31903143:1348030-1348075	GAATCAGGCTCTTAGCTCAGCAAATATATTTAAGATCTGAGATCA
chr5:1-31903143:1348360-1348405	TTGGACAGTAATTGAATGGAATCCTAAAACCAATAGAAAAAAACT
chr5:1-31903143:1348670-1348715	TTACCTTCTGTTAGTGTAATAAGATCTGGCACCATTAAGAACATG
chr5:1-31903143:1349000-1349045	ACGACCAAAGAAAAGGGGTTAAACATAGATAAGAACGCCTTTCTT
chr5:1-31903143:1349320-1349365	GTAAACCAAGTCGGTTCCGGCACTATCGAAATAGTTCGAAATGAA
chr5:1-31903143:1349670-1349715	AACGAATGGGAGGAAGATGGGAGTGAAGGACAGGCATATTTATAG
chr5:1-31903143:1350000-1350047	atgagaacaaaaagttagagaaatgataataaactaacaatagagga
chr5:1-31903143:1350340-1350387	atttaatgaaatacacaatatgaatatattttcaaaatttataaata
chr5:1-31903143:1350650-1350697	tacatatgatactatacatatatacttattcttttaacctttgtcca
chr5:1-31903143:1350960-1351005	GATGGTGATGCACTTATTGAGTATTCACTGATAACATTGTTGAAA
chr5:1-31903143:1351260-1351307	tcagttaaaagtttgaattttaaaatcatttactttgaaattttcag
chr5:1-31903143:1351560-1351607	aataattgtattaatagatatagtttcttaaaagaaaattagtattt
chr5:1-31903143:1351890-1351936	ATGAAATTTAGGGTTGAAATGAAAGAAGTAAAAAATGGGTAAAAGA
chr5:1-31903143:1352220-1352267	cccttattattgttgtcatctatatatgtattcttttctaaggattg
chr5:1-31903143:1352560-1352605	CTTATTGGTCGAGAAATCACAATAAATGTCGTGCCATGACCAACT
chr5:1-31903143:1352900-1352947	gcaatatcttcaacaaactatttgatggaacaaatttttttttgtat
chr5:1-31903143:1353240-1353286	CCAAATATCAACTTAAATTTTTTAATGAAACTAATTGGGACCAAGC
chr5:1-31903143:1353540-1353585	AAAAGTCCAAATCATTCCAAACAACTTTCATAAACGGTAGGGGTT
chr5:1-31903143:1353860-1353905	TGTGTCATGTATGGAGGATTGAAAAGGACTAAAGTTTTTAACTTA
chr5:1-31903143:1354180-1354227	cacttgaacgttaaagataaaattgaaaaataacaactttattagaa
chr5:1-31903143:1354480-1354525	CATGACCATAGTTAACATACTTTTAATGAGCCACACAAATCTCTA
chr5:1-31903143:1354780-1354827	taattgatatagaagttgtcaaaagtgggcatatgattatttatata
chr5:1-31903143:1355080-1355125	CACACTTTTTGTCCTAACTTCACATGGACTACTACATTCAAATTT
chr5:1-31903143:1355410-1355457	tttctaaccacaattcaaaaattgaaaagagaagttttttttttaag
chr5:1-31903143:1355720-1355765	GTTTATTAAGTTTTGTTATTAATAGTATTGGCTGAAGACTTCGGG
chr5:1-31903143:1356040-1356087	taatgttttttaatttatattttatatcgattgacttgtagtttcta
chr5:1-31903143:1356340-1356387	ttattttagagattttatagtcaataagggaaaagataacgaattaa
chr5:1-31903143:1356640-1356687	gaaaatagacattattatagaatgaattaattaaacaaggtaagtta
chr5:1-31903143:1356960-1357007	ggtttaattttcaacgttctatatagtattgaacatgttattttata
chr5:1-31903143:1357260-1357305	TAACTATGGGACATCAACATGACTGACAATTTGATTCAATATTGG
chr5:1-31903143:1357570-1357617	gttatcatatagaatagcatataatcatgtcatttacttctttcaaa
chr5:1-31903143:1357910-1357955	TGAAGAGAAAAGTAATGAAATGTTATTTCATTTTACGCTTACCAC
chr5:1-31903143:1358210-1358257	tatgtggttggtgtaatttatcatataaattaatataattcctaaag
chr5:1-31903143:1358520-1358567	agtttgtaatacatcatctaatcgtaacttcattttcttattttttg
chr5:1-31903143:1358820-1358865	AAAAGAAATGAATGGACGTAGGAGGAAAGAGGGTGTGGTTCGTGG
chr5:1-31903143:1359130-1359177	cttcataaacttggcatgtattaggatattgttttaaccaattattt
chr5:1-31903143:1359460-1359507	taagttatctttttacaaagactattaatacagaaactaaaacaata
chr5:1-31903143:1359770-1359815	AGCCAACACGCCAAGTTATTAGAGTAATTGACAAATGAGTAAAGA
chr5:1-31903143:1360370-1360417	ataaaaaaatcacatacatattaaaaattaggttagcttaacagtga
chr5:1-31903143:1360690-1360735	GAATTTTATCCATCAAAGTTGATAGTACAAGGTGAAGTGAAAATT
chr5:1-31903143:1361010-1361055	CCACCCATGGCTGACAATTTGATTCACTATAGGGCTAACTGCATA
chr5:1-31903143:1361310-1361355	TTTCAAGGTCTGGAGACTCACTTCGATTTGAAACAAAAGAGTCGG
chr5:1-31903143:1361640-1361685	GGCTTCTTTCCGGGAGTTGTATCTGTTTTGTGTTTGATTGAGGCA
chr5:1-31903143:1361950-1361995	AGTGAAATTCACAACAAAATACATCAAGTTCAACAATGACCTAAC
chr5:1-31903143:1362260-1362307	attaaaaaaaattgtgaatcgagcaaataatattctttcatagtatc
chr5:1-31903143:1362590-1362634	ACGATTGATCACACGGGAAGATCGACAAACCCGTCATGTTGGTC
chr5:1-31903143:1362940-1362985	ATTTGAAAGAGGAATTGGGAGATGAAATGGAGAGTTCAATCTCAA
chr5:1-31903143:1363260-1363307	tgatttaaaaaaagcaaatatataattctcatttatgtaactttatc
chr5:1-31903143:1363570-1363615	TATCTCAGTAATAAACTTGTCTTCCAATTTCTTCTTCACTTAGGA
chr5:1-31903143:1363890-1363935	AGTCGTTTTCGATTTTCCCTCCTTATTTTTTTAGCATTTATATTG
chr5:1-31903143:1364210-1364257	AAGCTTCTCTGGGATTTAATACTTTTCTGTGCAATTATAATAATACC
chr5:1-31903143:1364510-1364555	TGGATTTGTCGATTTGTTTGATGGATGAACTTTATGTAGTTTTTT
chr5:1-31903143:1364840-1364887	ctattgatataaaattgaattttatgtataattatatcctaaacttt
chr5:1-31903143:1365150-1365195	CCGTTAAGTTTTTAGACTTGTAAACTTCTGTTTAACCGTGAGCAA
chr5:1-31903143:1365450-1365495	AAGTAGTTGAAGGAAATCCAGTAAGTTGCTGATAAATAAGTTGAT
chr5:1-31903143:1365770-1365815	CATTAGCATGGAGGTACTTAGTTCATTATATCCTTCTTCATTGTT
chr5:1-31903143:1366110-1366155	GAAAGCCACATATAGTTGGTTATGTGGTAATTTTCATACGAATTT
chr5:1-31903143:1366410-1366455	TGGTGCCATAGAATTCATAATATGCCATGCAGAGATTGCCATTGC
chr5:1-31903143:1366720-1366765	CACAAGGAAGAGGTTAACAAGTTTGGTTTGGAAATCTATACTTGG
chr5:1-31903143:1367100-1367147	aaaataaaaatctagaaaaaaaactacataactaagatttgaacttt
chr5:1-31903143:1367440-1367485	TATGTGAACAAAATTGAATATCATACCTCTTTGTTCTCTCAGAAT
chr5:1-31903143:1367750-1367795	TGTTTGTTCATGTTTCTTGTTATAGGTTCAAGAAAATGATGTTTA
chr5:1-31903143:1368080-1368127	ttgatattaatagcaaatacatttagattcaagctaatagttgagcc
chr5:1-31903143:1368380-1368425	GAAGTATTTTTCTTTGAATGATGGGGACAAAGTTCAGATTAAAGT
chr5:1-31903143:1368690-1368735	GAAACGTGCGAATCATTTTATCTGGAGGAGCTCCTCTTGCAGCAC
chr5:1-31903143:1368990-1369033	attcgcatgctagcacgcctcgtggtgaagtgtgcatcaaggg
chr5:1-31903143:1369290-1369335	GGTGAATATGTTGCAGTGGAAAATCTAGAGCTGATTTATGGCCTT
chr5:1-31903143:1369590-1369635	GGATATATGGAAATAGCTTTGAGTCCTTCCTTGTTGCCGTTGTTA
chr5:1-31903143:1369950-1369995	CCACAACTGCTCAAATACTATCAGGTTCTTCTCTACACCACTTGA
chr5:1-31903143:1370270-1370317	cctctgtaccaacttaagttttgtaattcattgaatttaataatttt
chr5:1-31903143:1370580-1370627	ttttattattgtaaaatcttgtgataaattatttgttagaaaaataa
chr5:1-31903143:1370890-1370937	tgaatgttgagtttcattattttattagttttataatgatataatgg
chr5:1-31903143:1371200-1371245	CCTTCAAGAAAGGAAGACAAACCTCTCTATCTCTGTTTCCTTTCA
chr5:1-31903143:1371520-1371565	CACCCATTTAGGGAAGGTGTACAAATTCCCTGATTTTGTTAGTCC
chr5:1-31903143:1371830-1371875	TGGAATCTAGCTAAGAGGCCTAAAAGAGGGGCGTTGTTGTAAGTG
chr5:1-31903143:1372130-1372175	AGAATGTAATCCACCTGCTCAATCCAAACATTTTTTTCAATCCTC
chr5:1-31903143:1372480-1372523	cttcggccttctcctggtatcgccggaaaactggagcgtaggc
chr5:1-31903143:1372790-1372835	GCCCATAGCAACTCGTCCTGTGAAATTTTGAAAAACAATTATCAT
chr5:1-31903143:1373090-1373135	TAAGCAACAAGTCAAAGAAAAATGATTTGATTACTATTTCAAGCA
chr5:1-31903143:1373410-1373456	ATAACCGTCAGATTTCATCTTAATTCAAGGGTATAGTTGTAAATAC
chr5:1-31903143:1373720-1373767	tgtacttctaattttttataccataattgcttctttgtaagtataat
chr5:1-31903143:1374020-1374067	acagtaaaatatgtaataattttcaataagggtgtgaggtagataat
chr5:1-31903143:1374380-1374425	TTCCCATCTCCCACCTTCAAATAAAAAGAACAACCCCACAAACAT
chr5:1-31903143:1374690-1374735	CAAATCCACCTGCAAAATTGCAAGAACGTCACTCTGTTTTCACAC
chr5:1-31903143:1375030-1375075	TATTTGTTAGAGAGTTAGAGGAATAAGGAAAGCATGGATGAAGGA
chr5:1-31903143:1375330-1375377	aaattaggttctttatatttttctccattcaattttcataaaaagtt
chr5:1-31903143:1375660-1375707	atttaatagtcgataatattcgtatgatctcattaattacttgtcat
chr5:1-31903143:1375960-1376007	aatttttttttatgtatttccctcaattattaaaatagtttttttgg
chr5:1-31903143:1376260-1376307	acaaacaaacttaagagattgtaaattaaaaaactaaaatcccacac
chr5:1-31903143:1376610-1376657	gtatgtataaatatttgagagagatttgtactaacacaaatagtaag
chr5:1-31903143:1376940-1376987	aaacaacaaaatagtatttaataaatcacaaagggatccatatatat
chr5:1-31903143:1377260-1377305	TGGAGTAGGAGTGTTTCGTGGAAAATGAAACCTCTATTTTTTATT
chr5:1-31903143:1377560-1377607	atcatctatatagaaagaagcaattgaatttgtagagaatggtattg
chr5:1-31903143:1377920-1377967	caaatatatgtaatgaatataatgaaagtcgtattaagcattctcta
chr5:1-31903143:1378250-1378297	tttcattttctaatggaaatctatatctttacttttagctagctagc
chr5:1-31903143:1378560-1378607	attcattgtataacttacaaaatcgtacttagtattatcttttacaa
chr5:1-31903143:1378870-1378917	aaatatcatatgattagagaattggattaatgatgttaacattttat
chr5:1-31903143:1379190-1379237	ttcaataatcttttattaaataaataatcactcaacaaatgaaaagg
chr5:1-31903143:1379500-1379547	aaaggactaaacacaatgagttgtaaggattgaaaataatttatgta
chr5:1-31903143:1379800-1379847	ctaatcacatttcaagttcgatatattaatctctcaacaaatttgct
chr5:1-31903143:1380450-1380495	ATATATTAAACTTTCTTGCCATCAATCAAGCCATAATCTAAGTCA
chr5:1-31903143:1380790-1380835	AGAGTGTATATATTGAGTAATTTAAAGCGCAAATTAAGGAGGATT
chr5:1-31903143:1381110-1381157	aattatccttaaacttaattacaattagggtggtaattgctatttta
chr5:1-31903143:1381440-1381487	aaaaagttaatcgtattttatttaggctcttttcataattaattaaa
chr5:1-31903143:1381740-1381787	aattctcgaaaaaaaagaaaagatacactctcttcaaatattatcaa
chr5:1-31903143:1382050-1382097	cgatataaattttgtactaccatgatctcttacacgtatctctaaaa
chr5:1-31903143:1382390-1382437	ttttctcttcaaattttgacataatttttacaaacattgataaaaat
chr5:1-31903143:1382690-1382735	TTTGTTGTCTACACTTTTCGGCCCATACGGCGTCGTATTCTTCAA
chr5:1-31903143:1383000-1383045	AACCATCCATAATTTTTCTAAATTCCACACTAACAAAATTAGCTG
chr5:1-31903143:1383320-1383367	tattatttatttttatgatttctcaattttaaccttagactcttggt
chr5:1-31903143:1383650-1383695	AATGGGTTGGAAGGCCAATATTGAAAGGGAAATGAAGTGGCCCAA
chr5:1-31903143:1383990-1384037	attataattaccttattcatttttttttaaattatcaccatactttt
chr5:1-31903143:1384290-1384337	cactgtaaacatattttgctaactattttgatttatttggatgtatt
chr5:1-31903143:1384610-1384657	attggtgattggtgttatctcatacaaactcatatttaaaaaaaaaa
chr5:1-31903143:1384930-1384975	CAAAAGTACAAGAATCCACCATCTTTAAAACATAAAATGAGCAAT
chr5:1-31903143:1385270-1385316	CAAAGAAAAGAAATTGTTTGAACCAGATTCTTACTAACAAACTTTG
chr5:1-31903143:1385720-1385765	CCAAACCCATTTCTAAATCTGACTTTCTTTTCTATTGTTAATCTC
chr5:1-31903143:1386040-1386087	attttgtgtttattgtatgtgaggatttttaatttgtatttgatagg
chr5:1-31903143:1386340-1386387	gagagttatatagatccaatccttcattctacatttagttaaactta
chr5:1-31903143:1386650-1386695	AGAAATGAAGATAAAAGGGGAGACTTTAGGGCATATGTATGTATG
chr5:1-31903143:1386970-1387017	tatatgaaaaccctagaaatttagaatttaaaaaccattgatgaacc
chr5:1-31903143:1387270-1387317	aacaaactttctataaaattacccttatttaacatatttagaaatga
chr5:1-31903143:1387570-1387617	aaaaagtgacactaattttattaatctaaacttttagcatttaatac
chr5:1-31903143:1387870-1387915	ACCGTTGAAAAACAACAAAGTAACTAAAGTAGCATAGAGAAGTCA
chr5:1-31903143:1388200-1388247	cgtaacatcatatgttggcatttctattttatatttatatgatcata
chr5:1-31903143:1388510-1388557	aatttggataaataataacacaaataatacaaccattaatattggtt
chr5:1-31903143:1388810-1388856	TATTACAACTCTACTGTTCAACTTCTTTAACATGATCTATCATCGT
chr5:1-31903143:1389110-1389157	aaaaaaacatcaattttatattttaaaattttctataccatagacgt
chr5:1-31903143:1389410-1389457	aatgatttgatcattaatcatataaccattcaactaaaaacatagaa
chr5:1-31903143:1389710-1389755	AATGAAAATTCATGTAAAAGTTGACAAGGAGTGGGAAGGCAAAGG
chr5:1-31903143:1390010-1390055	ACCTATAAATTCCCACTCTTACTCCACTCCTTCTTCATCCTTCGA
chr5:1-31903143:1390350-1390395	TGTATCTCCAGCAGCGGGAAGTACTACAGAAATTTTCTCAGGACA
chr5:1-31903143:1390650-1390695	TGAATTTCCCGAATCTTAAGGACCTGAAGACCGATTTGAGCTCCG
chr5:1-31903143:1390950-1390995	GCCACGGCGGAGAGGAGAAAAGTGATGGAACTTTTGAAAATCTAC
chr5:1-31903143:1391250-1391297	ttaacgaagtttttttatatcaaacattgaagtgtgaaggaaatttc
chr5:1-31903143:1391570-1391617	agtttatttattacaaacatgatatacaaaatagaaatttgaaatgc
chr5:1-31903143:1391880-1391927	tagtatgtttagataaaagaaatatcactgaggaaactagaatagat
chr5:1-31903143:1392220-1392265	CTTGGGCTTTAATGAGCTCATGTCAGATCATCTGAGTTGGATTGA
chr5:1-31903143:1392520-1392567	tcaatatattaaagatcttagaacaaagttttataataaaatgttgt
chr5:1-31903143:1392850-1392897	ttaaaagaagaacaagattttaataatacgctgaatatagaattatt
chr5:1-31903143:1393150-1393197	gtatttgtaccatatgccatcgtatatatttatagcaaaaattcagt
chr5:1-31903143:1393450-1393495	AGCATATGAGCCATTCCAACCCATTGAACACTATCAACCATATAT
chr5:1-31903143:1393840-1393885	ACATCGCTCCCCTTCTCCTTTCTCCATCATTTTATACAATCTCTT
chr5:1-31903143:1394170-1394215	GAGAGCTTCGAATCGTCAACTAGACCAATAATTGACTCTACTATC
chr5:1-31903143:1394480-1394524	ACGGGAGAAGGGAACTTCGACACAAGGAGAGGTTACTTATGCGG
chr5:1-31903143:1394790-1394835	CATATTATGATAATGCCGTTTCGCTAAATTTAGAGGATTGGGATC
chr5:1-31903143:1395100-1395147	TCTACAAAATAATATGATTACATTTGCTGTGTGAATCTGTTAGTTCT
chr5:1-31903143:1395400-1395445	TTGCATATCAAGAGAAGTTTACCGATATAGCCATGCCATTTACTA
chr5:1-31903143:1395720-1395765	CTCATGAAGTATTTCGCATTGGATGATCATTCGAGACTTTTGTCC
chr5:1-31903143:1396020-1396065	GTAACAAAACTTGCAAACTGATGCTCCACAGATTCAAGCAATAAC
chr5:1-31903143:1396320-1396365	GGGTTCATAAAGAACATAACTGTGTCCAATGTCTACATGGAGAAT
chr5:1-31903143:1396650-1396695	ACCAGCACAGACCAAGATGGCCTGTGCTCTGATAATTTCTAAATA
chr5:1-31903143:1396950-1396997	acccaatattctctcatgttgaataatgaattaaagttatttttcgt
chr5:1-31903143:1397290-1397336	TGAACATAACTCAACTAACTAAGACATATATCTTTGTTCGTTTAGG
chr5:1-31903143:1397600-1397645	GTAAAAAAATGTTTGGGGCTTCCAGATTGAAAGCCCAATATAATT
chr5:1-31903143:1397940-1397985	CTTGCCACTTCTTCCTCTGTTAATCGATTGTCCCCTGTCGTGGTT
chr5:1-31903143:1398260-1398305	TGGAAATTGGGAAGTCTAGTGTGGAATTTCTTGCTGAGTGGAATT
chr5:1-31903143:1398560-1398605	GTTACTAGTATGAAAAGAACTCGAATTTTGGTTGTTTCTTTCAAT
chr5:1-31903143:1398880-1398925	TTCTTTAGACAGTCTATTGAAATGAATGAAAATATCCCAGGTGAT
chr5:1-31903143:1399180-1399225	TGATTTTTAGTTGTGGTTTTCGTTGGAAATAATTGTTATGGTCAT
chr5:1-31903143:1399480-1399525	AAATTGCATATTTTAGGGCTTGAAAGGGGATGTCCGAGATCAGAC
chr5:1-31903143:1399810-1399855	GTAGTGAATGCTGGCATGTATTGTTGATAATAGAATTTTAACAAA
chr5:1-31903143:1400440-1400485	GAGGTTAAAAATGTGATGCTATTTGTAGGAGAAGGAACCGAACTA
chr5:1-31903143:1400740-1400787	ATTATCATCTTTATACAACATAGTGTATCTTTATTTCTGCTTCACGC
chr5:1-31903143:1401050-1401097	ggcaagtaattaaatagtctaacacttggtaaatttaatttcacaac
chr5:1-31903143:1401370-1401413	ggcgcagttgcacttgtcgggtgcatggatgccgacgcaatgg
chr5:1-31903143:1401680-1401725	TTAGGACTGGAAGGAATTCTGCTTGGTTAATGCATAGCTAAGTTT
chr5:1-31903143:1402040-1402087	atccatataattgaattattaaggaagtttagaattaataaatacca
chr5:1-31903143:1402350-1402397	ccatttgaataataatgttgaaattggataaaaggttaaatactttt
chr5:1-31903143:1402660-1402707	gtttatgtttagatgttattttaaaagatatcaagttacatataatg
chr5:1-31903143:1402980-1403025	AGATTTTCTTTCTATCTTTTCTTGTGGTGAACATATGCTTAACCT
chr5:1-31903143:1403300-1403347	gaagaaataacaaaatatgaattatttcatttgttaattgagtttat
chr5:1-31903143:1403630-1403677	aatttagaattcataattatattacattaaaaagaaaaacatttgct
chr5:1-31903143:1403930-1403975	CACCACAATCATGTCAAATAAGCTGAGCAACTGAGGAATAATGAA
chr5:1-31903143:1404250-1404295	ATGAGTGATGAGTGATGTTCATACAACTCAAAGGGGAAGTTTATA
chr5:1-31903143:1404560-1404605	GCCCCTCCATGTAACCAGTCAACATTAGACAAGGAAGTTCCATAA
chr5:1-31903143:1404880-1404925	AAAAACCAAAATGAAAACTAACAGAGAAATTGTACTGATAAGGGG
chr5:1-31903143:1405220-1405265	GAGGTAATTCATAGACCCACAAGCCAATTTCTCTAAAAATCAAGA
chr5:1-31903143:1405550-1405593	gggtgaggctccactgaaatcctgtatgggtttgctccaacac
chr5:1-31903143:1405860-1405907	ctttaatttgagtattaattataactttatggtcaatctttgagatt
chr5:1-31903143:1406160-1406205	AACATATCGAAACCAGCTTAACGGAAGGTTGGAGGACTAATTTTT
chr5:1-31903143:1406460-1406507	acaaataattagtgatatcgtattgttaccaacttttaaatttgtta
chr5:1-31903143:1406760-1406805	TCTTTACATGTATGCTTTTGGTAGAGCATCAAATAAACCTAAAAA
chr5:1-31903143:1407070-1407115	AATTTGCATTAATAAAAATCACGAGAAACAACTGATGACATAGTG
chr5:1-31903143:1407370-1407417	cttctccaataaaaatttgaatactatcctaatatataatactcaat
chr5:1-31903143:1407690-1407735	ATCGATGTGCATAAGTGTCATCATATAGGGCATGTTCTTGGAGTT
chr5:1-31903143:1408020-1408065	AATACTCCACTTTACTATACTATACTTTGCCCCTCTTCTACGAAA
chr5:1-31903143:1408320-1408367	ggattattttttgaaaattagtttctaaataccaaaaacataaataa
chr5:1-31903143:1408670-1408713	ccggcgaaaatccgggaaatccaacctccggaacagcagaaag
chr5:1-31903143:1408970-1409015	GTTGGCGTTTGAGGGAATTGAGTTCGAATGAATCGTAGAGAGAGC
chr5:1-31903143:1409330-1409377	aattatttatactccaaaatcattacttattttttctaaaaaaatat
chr5:1-31903143:1409670-1409717	tttagggtttatccaacttttttttttaatttacaaacatagtgaac
chr5:1-31903143:1409970-1410017	aagattaaaaacctatgataattttttttaatttacaaatctattat
chr5:1-31903143:1410300-1410345	ATGTTATTGCATTGAATACATGATGATTCTTGAAGATCATTTTCC
chr5:1-31903143:1410610-1410657	aaagattgattttgatcatcatatggttaaatattttaagtgttatt
chr5:1-31903143:1410910-1410955	AAATTTGTAAGAAATATCACGTTGAAGAAATCAAAAGGTCCAATA
chr5:1-31903143:1411240-1411287	tgcctaatttattgttgtttaacaaagattcacataaacactttttt
chr5:1-31903143:1411540-1411585	TTTCATCTCTGTCTTTCCCTTTTTTTCTTTAGTGAAATCAAAATA
chr5:1-31903143:1411880-1411927	tgcagttatatatatacatgttgatgggtgtggaataatatgattat
chr5:1-31903143:1412180-1412227	tccaaatttactgtacaaatatatttgtatcttactagtaataacaa
chr5:1-31903143:1412480-1412527	caaaatgtaggttcaagatagaagtaaataatcgtaagtcatttgta
chr5:1-31903143:1412800-1412845	TAACCGGAGGCTTGTGCGTAATATTGTAAAGAACCATCGGAAGAA
chr5:1-31903143:1413130-1413175	ATGTATATATACCATTCCGATGGCGAGAAGTTGGAGGAGAATGAA
chr5:1-31903143:1413450-1413497	taagctaatcatcaactttaaatatgtttaattatatcactatacga
chr5:1-31903143:1413750-1413797	aaaatgtgcaaattattgtaaaaattaagaaaaatagaattttatct
chr5:1-31903143:1414050-1414095	TGCATGTTCGAGAGTTATTATGAATACGACGAAAGCGAACATTAA
chr5:1-31903143:1414400-1414447	ttaaattagtaagcgtaaaattgtaaaatttgaaaaaggaaatagag
chr5:1-31903143:1414730-1414777	aatgagaaaaatgagctatatatcaatagagaaataatcgaattaca
chr5:1-31903143:1415030-1415077	tttcttttcacaaaattatgaaaattgataaactaaataaagaaagc
chr5:1-31903143:1415330-1415375	TTTGCTATAATGCTTTGTTATCAATTCTCAACTTGACTTCACTTC
chr5:1-31903143:1415650-1415697	atctcacaaattgccaaaaaaaaaaaaaagttttaacattcaatttg
chr5:1-31903143:1415960-1416007	gtttaattaaaaacaactttttagaatttaaaatgtccttaatggtt
chr5:1-31903143:1416310-1416357	tataatattcctaaactttccactttgaagaaaaaaaaatactatgg
chr5:1-31903143:1416610-1416655	TTTTCATTTGATTGTTCGATTTCTACGATTATTAGTTGAAGATCC
chr5:1-31903143:1416940-1416983	cagcccaaccctcgaaaggcaaatggcagagtaagaatcggcg
chr5:1-31903143:1417240-1417285	TGATGATGGGTATTGGGTTTTGAAGAGGGAAAAAGGAGAGTGGTT
chr5:1-31903143:1417540-1417585	AAGTGTCTCAATTTAAAATTTTAAAGTTTTGCAACCGTATCAACT
chr5:1-31903143:1417850-1417897	ttttccaaaaataactttttgtaaaatatgcaatttacatcaattat
chr5:1-31903143:1418180-1418227	agttaatgaaattcaacatttgtattcaatttaagaatatatttgaa
chr5:1-31903143:1418480-1418525	AGATGTGACTAGATTAAGTATCAAGTTTCAAAATAAATCCCGAGC
chr5:1-31903143:1418780-1418825	ACTTCTTGTCTCCACATACAATTGAAAAAGTTCGATAATCTATGG
chr5:1-31903143:1419110-1419157	ataagatttgaaataatataattctcaatgccattcagttttccttt
chr5:1-31903143:1419410-1419455	TGAGAAGAATCTCCTAAAGCAATGTTACAGAAGATGGTCTCAATG
chr5:1-31903143:1419730-1419775	ACCCGTTTTGAGATGCTTTTACTTCTGCCTTCTTAAACTCCTCTA
chr5:1-31903143:1650500-1650545	TGTGTTTTGTAGATGGGCTCACATAGCAAGTCATCTACCTGGACG
chr5:1-31903143:1650830-1650873	TCTCAACTCGGACACTACTTGGCACATGAACCACCACAACCAC
chr5:1-31903143:1651170-1651215	GGAGGAGGAGCTAATACTTTATCATCTTCTAATTTCCCTACATCT
chr5:1-31903143:1651530-1651577	gaatggggtttggtttaattatgatacatatatatgtgtctagagag
chr5:1-31903143:1651840-1651887	aatagtttatggtttttttttactagctagagatatagaatatgaag
chr5:1-31903143:1652150-1652197	ctaatcacgtttggtaagcttaatgttatatcaatacttgaaatacc
chr5:1-31903143:1652480-1652527	aattatatttataatcattttgatcaacccctaaatatatacttggg
chr5:1-31903143:1652800-1652847	atatcataattttggcctaattaaacaagcctctatctatgtatatt
chr5:1-31903143:1653140-1653185	GTTAGATATACCGATAGGTGATGGCCTTCAACTAGTCCTCAACTA
chr5:1-31903143:1653450-1653497	taagcatttcaatccattttaaagtttactattaactaaactcaaac
chr5:1-31903143:1653770-1653815	AAAGTTAGATCGAGCTCCCAAACTCTTTTACTCTATTACTCTATT
chr5:1-31903143:1654090-1654135	AGTAATCCATTCATTCGATGGTTTATAAGTCAAAGTTTCAGAGAT
chr5:1-31903143:1654410-1654455	AGTGAGATCTGGATGCCACTAGTCTTACTGACCTGAACTCTGAAA
chr5:1-31903143:1654740-1654785	CACCCGGAAATCGATGTGCCAAATTTGCAAGTGATCAAGCTGATG
chr5:1-31903143:1655080-1655125	CTTGTTGTATAATTGTCAGTTCTAAACGTAGGTTATAACTGCTAT
chr5:1-31903143:1655410-1655457	ctttctatttttgcaattttgttattcatatgttcaaattagatttg
chr5:1-31903143:1655740-1655785	CTCATGAGATCTTATCAGTTTTGTTTGCCTATAATTAATTGTTGG
chr5:1-31903143:1656040-1656085	TGAAACTAATAACATCATTAACCGTGGGGAGATGAGAATCCTGCA
chr5:1-31903143:1656350-1656395	TCATTCACGTGAATTTCTTACAATGGATGAGCCGAGCCATGTAGT
chr5:1-31903143:1656670-1656715	ATATGGTAGAAAACTGAGTTATTTTGATCGAAGAGGATTAACCAG
chr5:1-31903143:1657000-1657045	TTCGAACTATCTTGAATTGAGTAAAAGAGAGAAAAAGGGAGTGGT
chr5:1-31903143:1657330-1657375	TCAACTATCTCAAGAGCAGTTGTGAAAGAAAGATCCCTTCTCTTT
chr5:1-31903143:1657650-1657697	tgataaataaatggaatagttgtactatatgttattagaatgttaat
chr5:1-31903143:1658010-1658055	AAAGAAAAATAAGGAAGTTGAAAGAGCAAATTTCTTAAAGTAGGG
chr5:1-31903143:1658350-1658395	CACCTTTTTTTCAGAAACCCCATTTCTCATTTCTCTTCCAATGCT
chr5:1-31903143:1658650-1658695	TGGTAGAGGTGCTTATGGTCTTGTTTGGTAAGATTTGTTTTTTGT
chr5:1-31903143:1658960-1659005	ATCACCCAGTAATGAATCGTATTAGATCATTTCTATTGGCTCATT
chr5:1-31903143:1659260-1659305	AATCACAGTATGTTGCTGCTACTTATAAATGTTTTCTTTCCTGTG
chr5:1-31903143:1659560-1659607	tttctaagaagttatagtcttcatttttatcttatattccctacttt
chr5:1-31903143:1659860-1659907	TTAAATCTTACTCTACTCCTGTGATCTTTCTATAAAATAGGTGTTCA
chr5:1-31903143:1660170-1660215	TTTTTGTTGGGGTTTTGTCCTCATAATCTATTTTACTACATCAAC
chr5:1-31903143:1660470-1660515	CCTGCTTCTGAATGCAAATTGCGACCTTAAAATTGGAGACTTTGG
chr5:1-31903143:1660800-1660845	TCTGCTGTCTGCGGACTTTTAGAAGGGTGAAAAGTGCTTTTTTCC
chr5:1-31903143:1661120-1661165	TTCTGAGATCGTATGAGTTTCAATGGTGGTGGTGCTAACTGACGA
chr5:1-31903143:1661440-1661485	ATGCCAGCCTAGGATTTCTCCGAAGTGATAATGCTCGAAGATATG
chr5:1-31903143:1661750-1661795	ACATCAATGACGAGCCAGTCTGTGCCAGGCCTTTCAATTTTGATT
chr5:1-31903143:1662070-1662115	GGAGGTTCCCAGAATCTTGTCAAACCCCAATAATTTTAGGCTTTG
chr5:1-31903143:1662400-1662445	TTTTCGTGTTAGGGGAAGGTTTTTAATTAGGAAAGTGATTAATCC
chr5:1-31903143:1662710-1662755	ATAAAATAAGTGATTTCACATTTTCTCAATTTTTTGGTCTGCCCA
chr5:1-31903143:1663020-1663065	TCGAACAACATGTGCGTTAATCAATGACTTATTGAATTAAAAGTT
chr5:1-31903143:1663320-1663365	TTTTGACTTGAATCAACGGATACTTGAAACATTACGAACCAAAAG
chr5:1-31903143:1663650-1663695	TTTAACCAATTGGCTACGCAGCCTCCAAGAAACTCAAACTTCAAT
chr5:1-31903143:1663970-1664015	GGGAAGAAGAAAGCAGAAAGAGAGGGTTATTTGATAGCTGCAATT
chr5:1-31903143:1664270-1664317	aattagtttttcatatcctctaaactccaatcaaattctatacttta
chr5:1-31903143:1664620-1664667	attacaattcactaaacttctaaaatatcctcactcattatgtatta
chr5:1-31903143:1664920-1664965	TTCCTCTTTCAATAATACCATGGATTTTCCTCTTTTCTTCTGCTT
chr5:1-31903143:1665240-1665287	gtactatctattggttctgctgtaagttacgttatttaaatttcaaa
chr5:1-31903143:1665540-1665585	TTGGAGCATTTGAAAAGAACGATGTGTTTGCAATTATAAACGCGA
chr5:1-31903143:1665870-1665917	atctaaatccagaaataaatttgtaatttatcaaatagagtatgaag
chr5:1-31903143:1666220-1666263	GACGTGTCGCTGCTGCTCATCATGTACTTTTCGACTCGTCGTC
chr5:1-31903143:1666540-1666585	TTTTGTATGCTAAGTATGATTTCAAAGGCTGTATTGTTCATTCCC
chr5:1-31903143:1666920-1666965	ATTTAATCTCTCTTTGAGGGGAAATTAAAAGGAGGGATTGCTGAT
chr5:1-31903143:1667260-1667305	CTACTTGTCGCCCAATTTCCAAGACAAACAAACCTCAACCATTTT
chr5:1-31903143:1667590-1667637	ttaatttcatcttcaattaaattaataaaatgatatggacaaaaagg
chr5:1-31903143:1667890-1667937	caagtcatatttctatcaacatttctatatttttataagtttgagat
chr5:1-31903143:1668200-1668247	catttgtttcatgtacatttttatttaaaagtaagtttaaaaagatt
chr5:1-31903143:1668520-1668567	ttttaatgagtaattatatttgatcaattttaaaaataataattaaa
chr5:1-31903143:1668860-1668905	ATAACGTCGATTGCACAATATCGGAGTTCGGACACTCTCATCTTG
chr5:1-31903143:1669170-1669215	GCTGCCTTCTTGACTGTAAAGAACAAATCTAAACTGATCCATCCT
chr5:1-31903143:1669470-1669515	CATTTTTAAGGGTCTCTTAGTAGGTTGATTTTAGGTGTAAGCATT
chr5:1-31903143:1669780-1669825	CAGTACAAAGGCAAGGAATGAAGAATGATTCTGAGGGAGAGTCTG
chr5:1-31903143:1670120-1670165	AAAAAAGTGGAGACCCAAACGTATTAAAATCTTTAGAAAGGGCTT
chr5:1-31903143:1670830-1670875	GGTGAAGGGAATCTTCATGTTCTTCCACTCTGCTATGTTAATTAG
chr5:1-31903143:1671150-1671197	aattttgatccttagacactccattcagaaaattattaaattcaatt
chr5:1-31903143:1671460-1671505	GACTGTTCTGCTTTCGGCATGTGACATGTTGACAAGTATATAACC
chr5:1-31903143:1671780-1671825	TTTGGGGAAGCTGAAGGTTATGAAACATATGTATGCTTGCTGTAG
chr5:1-31903143:1672080-1672125	TAAAAGGTTCAGGGCGTGAATTTAACACTTGCATGACATACATAC
chr5:1-31903143:1672400-1672445	ATCAATACAAAGGCAAGAAATGAAGAATGATTCTGATGCAGAGTC
chr5:1-31903143:1672720-1672765	TGTATAAAGGTTAGATAGCTCTTCGAAAAGCTGTCCAAGAGAAGA
chr5:1-31903143:1673020-1673066	AAATTTAACATGTGTTAATACACGCAAGTTACTTTGATTTCAATTG
chr5:1-31903143:1673330-1673375	TTGGTTAAGGGAATCTCCATGTTCCTCCACTCTGCCAAATGATAA
chr5:1-31903143:1673640-1673687	gtctaatatagctcatttttaccttcttccctttaaatttttcaatg
chr5:1-31903143:1674030-1674075	TGCAGAAGGAGGAATGACTAGGGGCCTTTTATGAAGACAAAGATG
chr5:1-31903143:1674340-1674385	TTGTTGGATGAATCCAACGATCTATGTATTTGACTAAGCCACAGA
chr5:1-31903143:1674650-1674697	ttaattacatgtaataaattttaaattgaaagtgaaatcaatttaat
chr5:1-31903143:1674960-1675005	ACTCTAAATTTTTTTTAAAAAGGGAAAAAATTCAATGCCTGTTCT
chr5:1-31903143:1675270-1675315	ATAACAATGTAGGTTCTTTTATTTTCCAAGTGTAGGAGTTACATC
chr5:1-31903143:1675580-1675627	taatcatccaaaatcaatggaatgttttacatttataattttttttt
chr5:1-31903143:1675880-1675925	CATTGAAAACACACCAAGCGTTCATTTTCTAATTAAGATTATTGT
chr5:1-31903143:1676270-1676317	aattgttttgtctctttttagaaattcaaagaattaggaaatttata
chr5:1-31903143:1676570-1676617	atacaatcttaaaactatatgcttcattaaattgattatgattttca
chr5:1-31903143:1676910-1676957	attattaatttaatgtcatctctgatttcaattaattaactaaaaat
chr5:1-31903143:1677280-1677325	TTTTTTCTTTATGCAATACAAACTTACTCTCAAATTTTCGCTTTT
chr5:1-31903143:1677620-1677667	atagattaaaacataatataagtatataattttgatttaaacaaaat
chr5:1-31903143:1677980-1678027	attataaatctttatatattgatatacaaaagatttagaatatttac
chr5:1-31903143:1678290-1678337	acattatattccataaatctttactaaaaaaatgattaaaataaaga
chr5:1-31903143:1678590-1678635	TCTTTTCTCTCTAAATCTCTTCATCTTCTTCCCGCATTGTTTACA
chr5:1-31903143:1679000-1679043	ggaattgccgcgtcggcgaagctgtgggaacagaggaagaact
chr5:1-31903143:1679360-1679405	TCGGAGAGCCATTTACAGAACATTTATTTTTCGTATTCGATGGCA
chr5:1-31903143:1679660-1679707	ttcgaaaagttagaatctaaaaccatattcaaatgtcactaaatttt
chr5:1-31903143:1680000-1680045	AATTACTCTAATTTAGGTCCAGAGGCGTTTGAAAGAGTAATTTTA
chr5:1-31903143:1680300-1680345	CCGACATTGTCTTCAACCAAAATTATTGGTGTGGATGGACCGAGT
chr5:1-31903143:1680620-1680667	tttaattttattatctcaatttctagactcaattttattatatgaag
chr5:1-31903143:1680960-1681007	ctttatgacttatgtgtgtaattacattattaataaccatgttgtta
chr5:1-31903143:1681280-1681325	TGAAGTTGAAATGCCATCCAGAACTTTCCTTAATTGGTATCGTCG
chr5:1-31903143:1681620-1681665	GATTAATGAGTGAGTTTGTTTGTTTTGTGTAATAAACAGTCACCA
chr5:1-31903143:1681930-1681977	tgttagaaaacaacgataattatgtaagttattaattgatgacaatt
chr5:1-31903143:1682260-1682305	TCATTGTTGGAATTGGTTGAGGACTCTATTCATTTGGGCCTATTT
chr5:1-31903143:1682560-1682605	TCTCTTATTAAATAACATTTGATGCCACATTTTTTCTTTTTCGCC
chr5:1-31903143:1682860-1682905	AAACAAAGGAGTCCTACAAATGTCCAAAAAACACGTAAAGTACTT
chr5:1-31903143:1683170-1683217	gaattgaatgattaaattataagtaattagctatgatattgataagc
chr5:1-31903143:1683490-1683537	ctttgagtacataacaattaatatcttatcttttgaatcatctaaaa
chr5:1-31903143:1683830-1683877	aaagaaaagaaaaaagcaaattgatctaccataggctataactaata
chr5:1-31903143:1684160-1684203	ctgctgaagcgaaggcaatgctcacacctccgtttccattccc
chr5:1-31903143:1684470-1684515	CTTCTCCGAGTTGCTAGAGATGATTGAAGAGAGACATTCCGAGTC
chr5:1-31903143:1684770-1684815	AAGTTGCATTATATATCATACAAATGGCAAAACTCATGCTATCAT
chr5:1-31903143:1685160-1685205	CAGTTTGGCGAGCTAAAATATGTTTATCCACATCGCTAGGGTACC
chr5:1-31903143:1685500-1685547	aaatcaaaaacttattgtaaaaacaaaaaataaagtgagtaaaaatg
chr5:1-31903143:1685870-1685915	AGCTCTTTGTTGCCTTAAAGCTTGATCAATCACTCTAAGTCTTGG
chr5:1-31903143:1686170-1686217	ATTTGTATGTATATATGTGTATGGGAGGGTTTCAGAAATAGTTATGA
chr5:1-31903143:1686470-1686515	CTCCATGAAGTCAAGTGAGTGAAGAGAGAAATTGGTTGAAGAAGA
chr5:1-31903143:1686810-1686855	CACGGTCCAACCACCATCATATTTTGGGGAAACGACTCATCATCA
chr5:1-31903143:1687110-1687155	ATAGTACAATCTATATGATCAATCTTCAAATCCAAGAGCTTCTTC
chr5:1-31903143:1687410-1687457	aaaatatatcaaagggaatgagatataatgaattaaaattgggagag
chr5:1-31903143:1687710-1687755	TGTCCAAAATGGGCTTCCTACAAACAAAGAGAAAAAAAGGGAATC
chr5:1-31903143:1688060-1688107	cttattcttctctatttctttttcattttttgagtctcatggattca
chr5:1-31903143:1688400-1688445	GGATGAGGTGGTCCAAATGGAAATGGGTATGGCCATCTAATTCTC
chr5:1-31903143:1688720-1688765	GGATGCTAACTTCACATGAAAAAAATAACAGATTTCTTTTTGTTT
chr5:1-31903143:1689070-1689117	tctcttctctaaaattacatcaaaatattatttcacttttatacttt
chr5:1-31903143:1689410-1689457	tatataaattgttagaacattctttttctttaaattgagtgtcattt
chr5:1-31903143:1689710-1689755	AAAGGGTGAAAAATGGTATTGTATTTGAGAATTGTGAGATTGAAT
chr5:1-31903143:1690010-1690057	catatgttatatatatgactatacatcttcatcaacataacgcatat
chr5:1-31903143:1690330-1690377	tattttctaataaataacactttaaaaccgaccttttcttttgttgc
chr5:1-31903143:1690630-1690675	AGGTCAACACACAATAATATGTTGCTATAAAAGGTCATTTAAGGC
chr5:1-31903143:1691340-1691385	CCTCCAGGTTGTTGTTCCTCACATTAAGAGACTACCAAAATGTGT
chr5:1-31903143:1691680-1691727	agagaaattataaagattgaaatgagaaaatatagaattgttgtcac
chr5:1-31903143:1692100-1692145	TTAGAAGAGTGTGTAGCATATAATACTGACACAGAGAAAAGAAAA
chr5:1-31903143:1692400-1692445	TTATTCTCCCCCAGGACCTCCTTTTTTGGAACATTTTCATTTTTA
chr5:1-31903143:1692730-1692777	TATTTCAAACTTTTTTCAAATGTCATAAACCATCTTATTTTGACGTG
chr5:1-31903143:1693030-1693077	attttactacaaattaagcattttcttccattgaagtaattagctta
chr5:1-31903143:1693360-1693407	tcatcatcattattaagccatactaatcactaacttaatcattgttt
chr5:1-31903143:1693680-1693727	tttatataagtcgagatatatatcatcatttaatttcacataggtta
chr5:1-31903143:1694050-1694095	ATATGATGGTGCAAATGTAATCTTAAATTGTTTTCAACTCCAACA
chr5:1-31903143:1694390-1694437	gtcggtgttagatgaactaattaactaaagatattatatttgtgtag
chr5:1-31903143:1694730-1694777	tgaggaatttaattgaattgttttattgattatgacctcgaaattta
chr5:1-31903143:1695070-1695117	cttttctagaaaaagaactaattttacattcatatattttttgtgga
chr5:1-31903143:1695370-1695417	tatttaaatattaagaattattgattaaatatttagatggtgttttc
chr5:1-31903143:1695680-1695725	AAACGGGTGTACACCATTTGTTCATTTGAAGGTTGTCACTTTCCT
chr5:1-31903143:1695980-1696027	atttatcaatttagttaatacagtaaatttagaatctactcatctaa
chr5:1-31903143:1696280-1696326	CCTCACGTTTGTGTTTCAATGTTTTCTTTTTCTTAAATTAAAATCA
chr5:1-31903143:1696620-1696667	atattgttaggttatttcactttttattctacatatctttgtttcta
chr5:1-31903143:1696930-1696977	tagatttgttttattataatttgttgttcataactttcgtaattagt
chr5:1-31903143:1697330-1697377	gtaaatacaaaaattgctcaaataatatttacaaaatttcaaatcat
chr5:1-31903143:1697710-1697757	acttaagtcaatatatgaaaaatgagaaaagaaaacaaccttttttc
chr5:1-31903143:1698080-1698125	TTTCTCAAATTTGTTTTTCCTTTTTTTCTTGTATGGGAGAAGAGA
chr5:1-31903143:1698390-1698437	agtgatacatttatgatcatatttgaaaactattcttagttattaat
chr5:1-31903143:1698720-1698767	tatttctttaaatacattgaataaaaattcatagatctttgaagttt
chr5:1-31903143:1699060-1699107	ACAGATTCTTTCATTCTTCCTTTTAAATGAAAATTTATTGGCTTAGT
chr5:1-31903143:1699370-1699415	CGCTGCACCACCGAAGGAGAACAACCAAAGTCTATCAACAACAAC
chr5:1-31903143:1699700-1699743	cgccgtcgtatcgccggtatgagagaagagcccagattgcgag
chr5:1-31903143:1700040-1700085	CAATTTTCAATTTCAACAGAGTGAAGGGTTGAGATCAAGTGAACC
chr5:1-31903143:1700350-1700397	aacaacttttatttgtgtatttttttttttactgccttgaaagtttc
chr5:1-31903143:1700670-1700715	ATCCCCTTTAATTCCGAATGACTATGCCCTTCGTGTTTCTGACTT
chr5:1-31903143:1701040-1701085	CAAACAAACAAAAAACTGTTTCTAAATCAGCTTTTGTACAGTTGA
chr5:1-31903143:1701400-1701447	gtaatgtaatttagatttcgaaatgtcaaataacatatacaaataca
chr5:1-31903143:1701700-1701745	ATGTCAATAATCGAGAGGTTGTGAATTCCTTCACAAAGAAGTTCA
chr5:1-31903143:1702030-1702077	AAAAAAAAGGAAAAAAAAGGCCAAAACATATACAACTTATGATTCTC
chr5:1-31903143:1702330-1702375	CCGATGACATCTGTTTCGTTTCGTTTTGTTACGTGTGACTGCAAG
chr5:1-31903143:1702630-1702675	AACAGAACAATCTTAACCCATTGGACTTGATCTTCAATACAGATA
chr5:1-31903143:1702950-1702995	CAAGGAATGAGGCCTCCAGTGATCAGAGAAAGAACCAACCCATTA
chr5:1-31903143:1703280-1703325	TCGATGCCCTCCTCATCCAACCAAAATCATCATAAAATGGCACCA
chr5:1-31903143:1703580-1703623	AATCCGACCCTACTGCTCGCATAAATTGATTGCGGAGCAACTG
chr5:1-31903143:1703910-1703953	CCCATGGGGCGGCTTCCAAGTACTCCAAACAAGATAAAACACC
chr5:1-31903143:1704210-1704255	CAACATCATCACAGTCAGCAATCTCCACAATGTATGGAGACGGAG
chr5:1-31903143:1704520-1704565	AGGGATCTGAGAAGTTCTAGGGTGAATATCAGGCTCACTAGCCAT
chr5:1-31903143:1704910-1704953	AAGAGCAGGAGGGGTTGAAGAGGGTTTAGAAGCAGGACAACAC
chr5:1-31903143:1705210-1705255	GTACCCAATGGGGTTTAATGTTAAAAAAAATTGTCCTTTAGCTCA
chr5:1-31903143:1705510-1705555	AGAAGAATAAGAAGGAAAAGCTAAATGTCCATTATAATGGGCAGA
chr5:1-31903143:1705830-1705875	GTTGACATAAATTCTTTTCTTTAAAGTGGAAGTGCAAATTTTTGT
chr5:1-31903143:1706140-1706187	ctcatagaatagaactcaatcaaatacatcaaacttctaaattgtga
chr5:1-31903143:1706450-1706497	atataaaattattctattattttcttttgttaagatattgacattct
chr5:1-31903143:1706750-1706797	aattatttagaatattatgttgttaaacgttttcatctcttttcttt
chr5:1-31903143:1707090-1707137	ttatgtttcaaagtgggaattaaagatggattattattttcacatat
chr5:1-31903143:1707390-1707437	attaagttttacggacttaattttagaataacaaacaatcaaaattg
chr5:1-31903143:1707710-1707757	tcacttttattttaatatatggttgctaaaatatcattgtttatcat
chr5:1-31903143:1708010-1708057	TATTTGTTTCATTCTAAATCATTTTTTGGATCTTCTTCTATGGATGC
chr5:1-31903143:1708330-1708377	tagaaatgatatgtttgggattgtttttatttaaaaaatatatttgt
chr5:1-31903143:1708670-1708717	taaattataggtatagttgttgcaacacacttttatttgtatttaat
chr5:1-31903143:1708970-1709017	taagttggatttgatttgtaattattggagttataaatgaactatga
chr5:1-31903143:1709300-1709346	GGACATTATCTTCTTTAAACAGTAAAATTAACAGTGTTCATGTACG
chr5:1-31903143:1709600-1709645	ATTTTAATATTGATTTTGAGGACCAAAATCGACACCGATGGACTG
chr5:1-31903143:1709910-1709955	TATTAATTAGTTTGGTCTCTTCCAATTTAGCTGGTTGAGATAAGT
chr5:1-31903143:1710230-1710277	ttaatttcaatgttgcaaaatttaacatgtgatcaaataggtaattt
chr5:1-31903143:1710550-1710597	aaagaaatatatgctcaaaaaataagatgtaaattgagaatttggag
chr5:1-31903143:1710900-1710947	aaaaagtaaagtagttaatatgtatttggagtttgaaatcataaagc
chr5:1-31903143:1711210-1711257	TTTGTTTGATGCCATTTTTCAGACATTATATTGCTGTAATATTAAGA
chr5:1-31903143:1711840-1711887	ttttcttttgttacactttggattgaattttttctaattccaatctc
chr5:1-31903143:1712160-1712207	agcataggttagaagagtgatttttttgtcatgtataaatgatttta
chr5:1-31903143:1712480-1712527	tgatattttatttttaaacgcatgtgctcgaacaatatttcataaag
chr5:1-31903143:1712800-1712847	gaaattaataataataatagtttgaggatgaatttaattactcaatt
chr5:1-31903143:1713140-1713187	agttttctctaacaataaaaacaacaaatcatattctaaatttactc
chr5:1-31903143:1713450-1713497	ctaccgaaattgaaattattattcatttctaaggtgtgtattaaaag
chr5:1-31903143:1713780-1713827	tttatttgtattcaacatatataaactttgtgaatatgaagcaacca
chr5:1-31903143:1714080-1714127	atcacatgttcaatgcttaaatttgttacaattatactcacaaaatt
chr5:1-31903143:1714390-1714437	aaaattaagttcaaaattcatattagcacttctagggtttgtttata
chr5:1-31903143:1714710-1714757	taactgattaaatttgttcctactgtatcttaatatcgcaagagaaa
chr5:1-31903143:1715010-1715055	ATCATGCCAAATTATAATAATTAATAGGCAACCAGCTTTCAAATT
chr5:1-31903143:1715330-1715375	ATAAAAATTTGAAAGAGAGAAAGAAGCAAACGGATGGGTGAGTAT
chr5:1-31903143:1715660-1715705	CCTTTTGTGGGGTACCCCAAAAGATCCACTTTCATCTCCCTTTTC
chr5:1-31903143:1716050-1716097	attaaataaactataactatgtgggtgtaatgaatacttataaacta
chr5:1-31903143:1716360-1716405	TGGTGTGTGGGGCTAAGCATTAGGACTACAACCCCTATATGTGTA
chr5:1-31903143:1716700-1716747	atctagtatcgttgaatttatacttgataggttaatgagttattacc
chr5:1-31903143:1717050-1717095	TGGGTTTCCCTGCAACTTACACTGAGCTTCTTCTCCCTAAGCTCT
chr5:1-31903143:1717400-1717443	tgcctcgatcgatggatcggttacggtcagagaacctgcccgc
chr5:1-31903143:1717720-1717765	TGGTAGAGATGGAGATGGTTGAGTTTAATGGGTGAGGGAATATGT
chr5:1-31903143:1718030-1718075	GGTGTTATTCTTGTTATTGAAGGAGATTGTTGTTTTACCTTTTTC
chr5:1-31903143:1718340-1718387	ccgaaattactaaatgatactcttcacaaacatactagttatctaaa
chr5:1-31903143:1718660-1718705	AAAAGAATGATGAAAGAAAGAAGTTGTGGGGGTGAGACATGTGAT
chr5:1-31903143:1718990-1719035	ACTAAAGGAAGTATAAATCGTAAGCAAAAGGGTGATATTATCTTG
chr5:1-31903143:1719300-1719345	ATTTGAAATCAAAGTAGACAATGCAGCCCAACTCTTCTTTCCCAT
chr5:1-31903143:1719610-1719655	AGGCCTTATTTGGATCATCATTCATTTGGTTTGCATATATCTTTT
chr5:1-31903143:1719930-1719977	atattttattattttcgaaaattacaaaaaataaaggacgatccaca
chr5:1-31903143:1720320-1720367	aaaattagaatgaaggaaaatattattaattatctcacttacaataa
chr5:1-31903143:1720630-1720675	ATTTGTGTCGCATCCTATACACCTTAATTGAAATGGTTAAGTTTA
chr5:1-31903143:1720960-1721007	tattgtaattttaagcctaatcaaactaatatatcatcgtcaaattt
chr5:1-31903143:1721280-1721325	TAAGACTGACAGAAATTCAAAACTTTGGAATGCAGATTTTTTGTT
chr5:1-31903143:1721610-1721657	aaagtttccttattatagattaatttaattgagaaaaagggttggtt
chr5:1-31903143:1722120-1722165	TTCTGAGGCAGACCTTCAATTCTTCTCCGATCCTTATTCCCCTAA
chr5:1-31903143:1722430-1722475	CTCTGTTTCGACCCCCCTGAAAATGTTGATAAATCCTTACTCCTC
chr5:1-31903143:1722780-1722825	CGTCGTCGTTAATGGAGGAAGGGAATTTCAAAGTGGGAAGATACA
chr5:1-31903143:1723090-1723135	CCCAAAGCTGCATGTTCAACCAGGGAAGAAGACGAAGATGATTTC
chr5:1-31903143:1723440-1723487	tcttttaattggttgttttgtattattttagttcgaaatttaaatgg
chr5:1-31903143:1723770-1723815	CCGTAGTTCAACTAGTTAAAAAAACGAATCCCTAAGTTGTATAAT
chr5:1-31903143:1724150-1724195	CTTGACCAAAAGGCCCTTTATTCACAAAGAAAAGAAAAAGGGCCT
chr5:1-31903143:1724480-1724525	GAAAGGAAGGGTTTGGATTCACAATTTAAATGCTTCAATATTTTC
chr5:1-31903143:1724850-1724897	tttttttttttaatcttttcacctcatgcagtaaaatcattcttact
chr5:1-31903143:1725170-1725217	atctaaacctacctgccataaatgaaaagataaaatattactattga
chr5:1-31903143:1725510-1725557	tttattgattttattttatagggcgtaaatagtttaattggttttct
chr5:1-31903143:1725840-1725887	tccattcaatatagtttacatttttttagaaaataaattaataccaa
chr5:1-31903143:1726160-1726205	TCCACGGGTAACACTCTTCATCTCCATTTCATTTCTCATCTTCAC
chr5:1-31903143:1726620-1726667	tatatattagtgattgacgaactaacaacaattgagcattatcaatc
chr5:1-31903143:1726970-1727017	tttaaatttatgaaatgtgttaattatataaagggaaacaaagctaa
chr5:1-31903143:1727280-1727327	gttttatttgtaaaaaataaaaataggacagtcaaagaatttttaat
chr5:1-31903143:1727630-1727677	atggtcgatcatttgattttttatttataatttttaatcttttattc
chr5:1-31903143:1727990-1728037	atttttatataaaaaaaataagactgctcagttaaatggtatattaa
chr5:1-31903143:1728290-1728337	aatattaatataaataataatccttgtcaataaaaaaattaggttat
chr5:1-31903143:1728600-1728645	CCAATCGAGATTAAGCATGAAGAGAATATTTGGAGTACAACTATT
chr5:1-31903143:1728920-1728967	actaaaaataccaatgaaaactagaaaagaagcaataagaatccttt
chr5:1-31903143:1729260-1729306	TTGGTACTAATTAATATTGTGATGAAGTTAATATAGTTGCCCATGA
chr5:1-31903143:1729600-1729645	TTCTTTTCTCGTAACAACTATCTTTATACTCGGAGTATTATGACA
chr5:1-31903143:1729930-1729977	aaactatttaaatcccaataattaacctttaagaatgctaaaaaata
chr5:1-31903143:1730270-1730317	attcgactacttaataagaacgtaagatgtaagaaatagaaaaggtt
chr5:1-31903143:1730590-1730637	atatcgtttttatttgatttttaattacatatccaaaatagagacaa
chr5:1-31903143:1730930-1730975	GCTAGACTGTTGTTAGGGGTATTCATGTGTTAGGTTAATGGAAGT
chr5:1-31903143:1731260-1731307	tccattgaatcgtataattaaatagaaaggaagaaaaaaaattaaag
chr5:1-31903143:1731580-1731627	aatatattctggtttcagttttagtccaatatattttaaatttaatt
chr5:1-31903143:1731880-1731927	tcaagttttgaacttctaaataatatatatatatataggcttaatta
chr5:1-31903143:1732230-1732275	ATAGAAAATGATTTTGTGTGATGAGGGAGACAGAGAAAAGGCTTG
chr5:1-31903143:1732860-1732905	ACTCGAGTGTCCTCTATTTGTAACGAAGATCTTAGACTATCTAGA
chr5:1-31903143:1733180-1733227	ggtttgaaatgtttaattaatataattagagcaataatgagttgggt
chr5:1-31903143:1733510-1733557	tatttattatagccaatttttttaattctatttttgaagtgtttatt
chr5:1-31903143:1733820-1733867	ataatattgagattttaaagactaaacatcaaatttgagctaacaaa
chr5:1-31903143:1734130-1734175	TTTGGAGCCAAGTGAAAGTTTAAACCATGCACTAATAAAGAATTT
chr5:1-31903143:1734460-1734505	TCTATCCGTACGATACTTTGATGAATGAAACAACATTTCTCTTAT
chr5:1-31903143:1734800-1734845	GTGAGATCTCATCGACCTTGGTCTAAAGAAGGCATAAATTATTCT
chr5:1-31903143:1735150-1735197	tgtcatttaaaatatttttttcacaaataaatatcaaactgtgattc
chr5:1-31903143:1735490-1735537	tagaatacttgctatatgatggtgattaaaacttctgatacaacaat
chr5:1-31903143:1735800-1735845	GCTTTCTTTCTTTTCAAATTGACCTCTTGTGATAACAAGGAATAT
chr5:1-31903143:1736110-1736157	cgtctgtttccttttctatctatactcataattaacatcttgaaaat
chr5:1-31903143:1736440-1736483	TGCCATTTGCTCCTGACATTGCACTCATGGATCCCTTTGAACG
chr5:1-31903143:1736750-1736795	CATACAAGAAAATTCCAGAGCTACCACCCTGATATGTACACGTTC
chr5:1-31903143:1737050-1737097	caaatgagaatttggataagaaccttttgtaacatgtaaatctaaat
chr5:1-31903143:1737370-1737415	ACCCTGTTGACCAGTAAAAACTATATCAACGATAAATAGAAGAAT
chr5:1-31903143:1737700-1737745	AAACAGACCACATCCGAGAGAAACGACAAACTAGATGAAAAGTCG
chr5:1-31903143:1738010-1738055	AACGCAGAATTTCATTAAAAGTTCATCAAAATCCCAGATGAAGAG
chr5:1-31903143:1738320-1738365	TGTCTTCCGAGAATTTCCAAAGAAACTCCTAGCCTTATTTCTTCC
chr5:1-31903143:1738630-1738675	ATTGTCCAGACTGTTATCAAATACTTGCACATAGTTCGGATAGCA
chr5:1-31903143:1738960-1739007	ctaatagattcataaataccctaattagtactaatcatcctagcaac
chr5:1-31903143:1739270-1739315	TTACCCTTTATTTTTCTGGTATCCTTTCCTGAGAGATATGAGTTG
chr5:1-31903143:1739570-1739615	CTCTTGTAATTATAGCCCAGCTCAAACCCTCCTGATTTGGGGACG
chr5:1-31903143:1739870-1739917	ttatgaattttaataaattgtttaccaatatttacttcttcatcagg
chr5:1-31903143:1740210-1740255	AAGGTTGAGTTTGTTTGAACACAAAATAATTTTGTCTAACCTTGT
chr5:1-31903143:1740520-1740565	TTCTTAAATCAGAACATGCCATAATGGTTGTATCCATATTATCTT
chr5:1-31903143:1740850-1740895	TTCTCTCACAAGTGTGGCTGCAATAAATTAATCAAAGTTTATTTT
chr5:1-31903143:1741160-1741205	TTTCAGATTCTTCAGATCTTTTACCACCAAAAGCAACCATGTTAT
chr5:1-31903143:1741470-1741515	CCTTGAAACTAAATGACCGATATTCTTAGTTAAGGCATTTGAAAA
chr5:1-31903143:1741780-1741825	AACAAATACAGACACCATGCAACAAATATACCTACCATTTCCAAA
chr5:1-31903143:1742100-1742145	CATTGGGCAGGCAGCGTTGTTTAACATTTTCAACCTGACATTTGA
chr5:1-31903143:1742450-1742495	CTGGCTCTGCCTATAACCTCATCCTTGAGCAATTTCTGCAACACC
chr5:1-31903143:1742760-1742805	AGCATACAAAGAATGTGGAGTGAGGTTATACTCGTGCATTGATTC
chr5:1-31903143:1743120-1743165	ACATCCTCAAATCCCACGAAAATAGAAACATATATACGAAGATTC
chr5:1-31903143:1743430-1743475	AATCCAACAAAAAGATTAAGAACAAAAACACAAAGGTTGTAATCC
chr5:1-31903143:1743820-1743867	attttaaattagagaaataatttctaaatatcatattctagcgttta
chr5:1-31903143:1744150-1744195	ATAAAGTGTGAGAAGTAAGAATTGTATACCTCTTAATTGCTAGCA
chr5:1-31903143:1744470-1744515	ATGATGATAAACTCGTTTTAACAACGAAAACATTGATAGTGAAAC
chr5:1-31903143:1744780-1744825	ACACTAACTACAACCTTGTCCATATCTCTCGTCAATCCATGTTAA
chr5:1-31903143:1745080-1745125	GTTCAGGTTTTGGATTGATTTAGCTGTTTATTGGATCCAACTCCT
chr5:1-31903143:1745440-1745485	ACACGTTTGTGAAAGTATGTATTGGAATTTGTTTACTTTTGCATT
chr5:1-31903143:1745760-1745805	AAAAAAAAAAAAGTGGCCAAGAATTGCTCCACGAGAGATGGAGGC
chr5:1-31903143:1746060-1746105	GAAATTGAATTTTGTGATAGCTTCTGATTGAGGATTGTACAAGGT
chr5:1-31903143:1746390-1746435	TGTGGATAAAATTACAGAATACTTGTGCGATCCTCTTCAGAGATG
chr5:1-31903143:1746820-1746865	GCTGTCAAAACTTCTCACAGCTCTGAACGAGTGTACCGAGTAAGT
chr5:1-31903143:1747120-1747165	TGTTGGGGAGTAATGTTATTATCATTCTGGCTTTTGCATTTTTTC
chr5:1-31903143:1747430-1747475	CCCACCTCTTTAGAAAATCTATTGTTTCTCTTGCCCTACAAAATA
chr5:1-31903143:1747750-1747795	GGTCAAGTTTTTATACTGGACGCACTTTCTAGATACAAAGCAGAG
chr5:1-31903143:1748060-1748105	CTCCTCTCGTTACCTTGCTTTCAGCAGAACCCGAGATACAATATG
chr5:1-31903143:1748390-1748436	ATTTCTCAATGTGTATTAAAGTTTATAGAACATACATTGACACCCT
chr5:1-31903143:1748690-1748735	TTCAACTATGCATTCACTGATGGAATGATTGTTTCATCATTCTGA
chr5:1-31903143:1749090-1749135	ATTCAGGTCATTTCTTTACCAGCATAATTTTCAATTTCCAAATGT
chr5:1-31903143:1749390-1749435	AACTTTGAAATTGTCTGGTGCGCTGTATTTGTCCCTAGATATCAA
chr5:1-31903143:1749700-1749747	tgaatggaagaaaacaagtaatatgtaatgattaataggatcaatac
chr5:1-31903143:1980250-1980295	AAAGGACCCCCAAGAATCTAAACGACATTTTCCTTAAAACCATCA
chr5:1-31903143:1980550-1980595	AAGAGACAGGCAAGTGCTTGAAAATGGAATTAACAGAAAACTGAC
chr5:1-31903143:1980850-1980895	TATTGTTTCGTCACAAGACTAGTTTTCATAACAAAAACTTGGTTT
chr5:1-31903143:1981180-1981225	CCATCAATCCTGCCATCCGGATTTTTGCTGCAGAACCTAAGGGAG
chr5:1-31903143:1981500-1981545	CACTCTTTCATTTGTAGTTTGCCTCTTCATAGTCTTAATGATTAA
chr5:1-31903143:1981800-1981845	ATGAATATGATCTCCACCAATCAGATACAACACTTTACCTAGTAC
chr5:1-31903143:1982110-1982155	TCGGTAATGCATCATTTTGTTGGAACTACTAGTATATATAGCATT
chr5:1-31903143:1982430-1982475	TTCAAGCAAAACCCTTCATGGAAGGATTGCAACTCCATTGGCATT
chr5:1-31903143:1982730-1982775	TTGACATGCTACAATATGGAAATAACTTCAATTCCAAGAAGTCAT
chr5:1-31903143:1983350-1983397	atttagtccatatgacatttcatagagaattattttctcgagttttt
chr5:1-31903143:1983700-1983747	atattttgttataattttaaaaattatgtctttgtcacgtattgatt
chr5:1-31903143:1984010-1984055	CTTCCACCAGGAAGAAGCATATAAACTTTTTTTTACTAATCAGCG
chr5:1-31903143:1984320-1984365	AATCCAAATTTTATTTTGGATGTTAAATTTTGAACAGATGGGTTT
chr5:1-31903143:1984660-1984705	TCCAAAAACAAAAAGTAAGGAATGAACGCACTGTTTGGTAATCCT
chr5:1-31903143:1984990-1985035	GCTTTAGGCAACTAAAGTGGCCTATTGAAACTAGGAAGTCTAGTT
chr5:1-31903143:1985300-1985345	ATTTATCACAAGAAATGGCAACCAAAATTTGTATTCATAATGTCA
chr5:1-31903143:1985610-1985655	ATAAAGGAAGCCCGGATACGTATTCGACCTTTCATCCATCAAACC
chr5:1-31903143:1985910-1985955	GATAAATGGACAGGTGATGATTCATCTTTTGAAGAAACGACGTTA
chr5:1-31903143:1986210-1986255	TTCTAATGGAAATCTAATGGTTTATTATTTGGCTATTCAGTGGAG
chr5:1-31903143:1986550-1986593	gcgcaatacagtcaagggaatcggttgctgcgagggttatgca
chr5:1-31903143:1986850-1986897	atcaagtgtctttgataagttttccctattttataaagacaaatatc
chr5:1-31903143:1987170-1987215	GAACAACACCATTCATAGAAAAAATGTTGAGGATCTTCATTGGCC
chr5:1-31903143:1987470-1987515	ACCAGAAACGAGTGATATCATACCAATTATCAAGAATAGAGCCTT
chr5:1-31903143:1987800-1987845	ACAATTAGACACTTTAATCGTTCCCATAAGTGGTTTGTTTGCTTG
chr5:1-31903143:1988110-1988155	GATGGTCTTCGAGCTTTTCTCGGCAACCTGACCTGGTAATATAAC
chr5:1-31903143:1988430-1988477	attgtaaactaattttaatcataaacttgagaaccaccgatagaaac
chr5:1-31903143:1988730-1988775	AATCCATACATCACGATAAGTTCAAATGATCATACTCCCACATTT
chr5:1-31903143:1989030-1989075	TTGGTGGATGATGTAATAACTGTGGAGGACACAGAGATAGTTGAA
chr5:1-31903143:1989350-1989395	GACTTGTTTTCAATCCTTGCTGATCATGTGAGCAAATATAGTCAG
chr5:1-31903143:1989680-1989727	acttctagcataaattctgaataattaatatggttcgatattatgtg
chr5:1-31903143:1989980-1990027	tagttattgattactaataaaatatattttgatgataatttagaggt
chr5:1-31903143:1990360-1990407	aaatcagtaaaaacaaaattattatgattttgcgacaaatagtttat
chr5:1-31903143:1990680-1990723	ggagcaatgttgtgaaaactcaaccagcaccgaagcctcagca
chr5:1-31903143:1991000-1991045	TTGTTACAGACTCATCGTGTTGTTACTTCAAAGTTGAACTGATTG
chr5:1-31903143:1991340-1991385	GTTGGGGGATGATGACAAGAGTTATACGTAATTAAGTTTTCAACT
chr5:1-31903143:1991660-1991705	GCAAGGGCTACTGGTGACTTACAGACGCTTTCAGATGTTGATATT
chr5:1-31903143:1991970-1992015	TTTCACTAGAGCACAAGGATGATGATAACTTGGAGCATCTAGATG
chr5:1-31903143:1992290-1992335	TCAGGTCAATCAGAGGATAAAATCTCTGAACTGCCAAATACTGGA
chr5:1-31903143:1992620-1992665	AGGTCCTTGTCTGAATCAAGTGTAGCTTGTGTCACTGGCGATTAT
chr5:1-31903143:1992930-1992975	TACAACTCTAGCTAACTTTTAGGCTTATGAGTCGGTGTTAATTCT
chr5:1-31903143:1993270-1993317	tatatacacataattttaatattagatgtttttactcacgaacagtc
chr5:1-31903143:1993580-1993625	TCACCTGAACTTCACATAACCAAGTAATCTATTTTCCATTTTTTT
chr5:1-31903143:1993880-1993925	TTAAATGAGTGCAGTTTTGTCCTGAATTTTCTTCAAATTATTTGT
chr5:1-31903143:1994230-1994277	gtaaaagcattaagaaaatatttcacaggaaatatttttaaatgtag
chr5:1-31903143:1994530-1994575	GTTTTAACTCTTTACTCATATTCTCAGCTAATTCGGAATCTTTGA
chr5:1-31903143:1994830-1994875	TGTCAAATTGTATGTATACCTTCCACTTCTATGAGAGTGCAAGCT
chr5:1-31903143:1995160-1995205	TCATGGAAGATCGTTAATTCTTACCCAATCTACCAAGTTTCCTTT
chr5:1-31903143:1995480-1995525	TACCTTCGGAAAAAAATCATCTGTGAGATATACAGCATTGGAATT
chr5:1-31903143:1995810-1995855	ACCCAGTAATTTCCCCGTATTCTCGTGGTTAATTCGTGACAAATC
chr5:1-31903143:1996110-1996155	AGTCTTCACAAGCTAATTCAAGTTCTTGTCGACTAAATCTTGTTA
chr5:1-31903143:1996430-1996475	AACAGCAACAAGGAAGAGAGAACCCACCAGAGTTCCTGTTACTAT
chr5:1-31903143:1996740-1996785	TTTGGAGTTAATTTTATGGAGGCAATTCCCTTGGAAACTTGACCT
chr5:1-31903143:1997080-1997125	CTTCCACTTTTTTAAAAAGTTCCCTCCTACATTTCACTTTTGAGA
chr5:1-31903143:1997410-1997455	TGACTTAGTTCTTCAAGGTATGGTCTGAATGTCCACTTACAGTTC
chr5:1-31903143:1997780-1997825	GGACCATGCAGCTTATTCCCATGCACAATTCTACATCCCCATCAC
chr5:1-31903143:1998080-1998125	TGAAGCCATATCTAACATCTTTATAACATGGTCTCTAGTTGGAGA
chr5:1-31903143:1998410-1998457	tgaaattcaaaagttactaagaatgtcaggaaaataatgaatttttt
chr5:1-31903143:1998750-1998795	ACTGAGAAACACCACAAGAGAAGTAAAAGATTCCATCTTCTTCAC
chr5:1-31903143:1999120-1999165	AAATGAGAAGAACCCAAAAGAGAAGAGATGTTGAAGAAGCTTTGG
chr5:1-31903143:1999480-1999527	aattttcattcacataaatattaatttgaatttaaaagcaaatgatg
chr5:1-31903143:1999780-1999825	GTAACTTAGTTAGCTATAAGCTAGCTAATCACGTACAAGGATACA
chr5:1-31903143:2000120-2000167	aaacataatgaaaatatcactaatgtagacctaaaactaataataaa
chr5:1-31903143:2000440-2000487	aaagtttatatttttcacttttgatttattagaacagatttaaagta
chr5:1-31903143:2000750-2000797	tatatatcaaataacacatcataccaatactaatacatcgaatttca
chr5:1-31903143:2001050-2001095	AGGTAACCCTCAACTTATACTAAAAATGGATTGGAAAGCGTTTTT
chr5:1-31903143:2001360-2001407	ATAGTACTAGCCAACCACTTACTAGTAAAATGAAATTGTAATGTAAC
chr5:1-31903143:2001660-2001706	AATTAATTATCAAACAAAACTTAACCAAAGTGTGTGCATATGATGA
chr5:1-31903143:2002000-2002047	ttaaccaatacattgtttaattttaattagtttggtaagatggaaac
chr5:1-31903143:2002300-2002347	aaatataagagtgagagcttcgaataaaaatgaatacataaatcatt
chr5:1-31903143:2002640-2002685	ACCGTTGGTTTATAGAATGAGAAATATAAGCCATAGCCACATATT
chr5:1-31903143:2002960-2003006	TTTAGCGAGAAAAAAGAATTATTGATTGATAAATAGCAACTTTCGA
chr5:1-31903143:2003670-2003717	tatatattatacttgattttagaatttaactacaaatctacctttta
chr5:1-31903143:2003980-2004025	GGCATAAGGAGTGGAATACACACAATAATGACTGAGTTTATCGGG
chr5:1-31903143:2004320-2004367	taattaaaataaaccacactaaagctaagtttataaaattcgcatga
chr5:1-31903143:2004640-2004685	GGATTTGTAGAGAAGGTGAGGATTCTTCTCTACCACCAAAAGTGA
chr5:1-31903143:2004970-2005017	ttttctttgtatgaaagaattgacgattagatttctgaaatttatca
chr5:1-31903143:2005270-2005317	cttcggcactgatgcaaaatagtataaaattaatatatataacacac
chr5:1-31903143:2005570-2005615	CAGAATTCTTTATTCTTATAAGTTGCACTCTTCTACGAGTGGAGC
chr5:1-31903143:2005870-2005915	AGGGTTCCTAATTAATTGGTGAAGTCTGGCTCAAAGATGAGCTGA
chr5:1-31903143:2006190-2006235	TTCAAAGCAAATTATACAATAGAAGGGATTCTGAGAGAAACACAT
chr5:1-31903143:2006490-2006535	GGTCCTGAACTAAAAATGAAACTCAAAAACTTGACTACATACCAG
chr5:1-31903143:2006790-2006835	TCATCCCTTTCGCAATATTGGTCCGAGAAAGCTTGCGAACACATT
chr5:1-31903143:2007100-2007147	aaacataatgggaatttatttccatattagtagtaaataatgctaca
chr5:1-31903143:2007410-2007455	CACAACAGTTCCATGCCCAGTTGTCATATGCAACTCTATGTGGTG
chr5:1-31903143:2007720-2007763	gtctgcctcttgccacatcaatgatgcgcgagataacctcagg
chr5:1-31903143:2008020-2008067	cttatgcatatttttttaaacctaatatttgactatggcgttgattt
chr5:1-31903143:2008350-2008394	GGCCTGGCTGGTTCGATACACACCAAGATAACAACACTAGCTCC
chr5:1-31903143:2008650-2008693	cccacggctttcagaatcgctcgtggatggcgcgaggtcgaag
chr5:1-31903143:2008960-2009004	AGTTGGAGTTTGGTGTGAAGCTTACGAATTGGAGGCGAGTGGAG
chr5:1-31903143:2009300-2009345	TTTTGTTCTTTGAACATTGAATTGGTTAAGAAGAGTTAGTCTTAG
chr5:1-31903143:2009600-2009647	GCTTTAACGTCTCTATTAACTAAATATGGAGCCATAAAAAGAAAAAA
chr5:1-31903143:2009910-2009955	AATGGTATGCATTTTCATATAGTATGAATAAACATGCTAGGGTGT
chr5:1-31903143:2010220-2010265	CTTTTGAACCAACAATCAAGGTATAGTCTTTTGATTTTTCCTTGT
chr5:1-31903143:2010560-2010607	attacagagatctaatgaatatgaaaggtaaggaattgaaaatatag
chr5:1-31903143:2010870-2010915	TAGAGAGCTGCCTGATATGGTAACTGTGTTATTGAATTGCTTCAT
chr5:1-31903143:2011180-2011225	GAAGCAATGTTGATCTGTCCATATCAGAGTTAGGGATAACATTCA
chr5:1-31903143:2011480-2011525	AACTTGAGCCATTTGCATTTAATATAAAATTTAGGGAAAAGGGAT
chr5:1-31903143:2011820-2011867	actaccaatagatttctcttatatggtcgtattctttttattctctt
chr5:1-31903143:2012130-2012175	TGAGTTTTGCACGTCTGTTTCTGTATCTAAGTTCACTGTCCATAT
chr5:1-31903143:2012430-2012475	AGTCGCATGATCATAAAAGGGAAAATAGTCAGCCGTGAGCGTTCT
chr5:1-31903143:2012730-2012775	ATCTACTCACTTATTATGTAATATATCCAGAGTGTAAGGAGCATG
chr5:1-31903143:2013030-2013075	GCTTTATTATAACTCGTTAAATTCTCCTGGAGTATCAAGAGCATT
chr5:1-31903143:2013350-2013397	atagtagagagggatattaataattgatactgagaaggtacaaaaag
chr5:1-31903143:2013660-2013705	TACACGCAATTCATATTAGACATGATGTTGCTATTTTTCTAATGA
chr5:1-31903143:2013990-2014037	atgacaaaaaaaattagctgatcagagatataaaaattttatatacc
chr5:1-31903143:2014290-2014337	gattgaacccaattacaatatatcaactattgtattaaacctataat
chr5:1-31903143:2014620-2014667	taacaatatttaatataacattaatcactaattatggttggctaagg
chr5:1-31903143:2014960-2015005	GACAAAACATGTTGAGCATATTAGACCACATAAGTTGGGAAATAA
chr5:1-31903143:2015270-2015317	atttattgtgtaaagtgaaaatagtttatcatttttatctttttgta
chr5:1-31903143:2015570-2015615	AACAACCATGAAATTGTGGGTTTGAAATTAAAGAGTTGGACATTT
chr5:1-31903143:2015890-2015937	TTACCACAAAAAGGTTCAATATTAATATAATTAGTGGGTTGTACACT
chr5:1-31903143:2016190-2016235	TATTTAGTTAATTAGAAACGAGCACAAACAGCAATCAAGTTGCAA
chr5:1-31903143:2016490-2016535	TTCAATATACATAAAGCTATCTCTTCAAACTATTGGTGTGTTCTG
chr5:1-31903143:2016820-2016867	ccatatttctaatgaaatctcagtttgactagtaagttttaacgaaa
chr5:1-31903143:2017120-2017165	CTCTTCTATCCTTTGGTAATGACTGTCATAAAAGACGCCCTAAAC
chr5:1-31903143:2017420-2017465	GATATGACAAGGAATAGGTGGCAACAGACTTTTTTTCTGTTATTA
chr5:1-31903143:2017720-2017765	TATCTTCCATCTAGAAAATAGCCCATCCCACGTATTTAGAAACTC
chr5:1-31903143:2018030-2018075	TACTTTGCAATTAGACTAAAGTAGAGCGGTAGTGAATTATATAGA
chr5:1-31903143:2018330-2018375	TAAGTAATAAGAGAGAACGGCACAACACAAGGTGGACTAATAGAA
chr5:1-31903143:2018660-2018707	aattaggtttttatgtaaaagaataaaacttttaataaaatagtgtc
chr5:1-31903143:2019040-2019087	aaaaagaagaagacatcattccaatcaaattcttaaactattcatat
chr5:1-31903143:2019340-2019387	atttatttaatatgataatgtatttattagaaaggagtttgtttaaa
chr5:1-31903143:2019670-2019717	atattaaagacatagacaccatcctaatctccatacaattatatata
chr5:1-31903143:2019980-2020025	CCTCTTCATCTCTCTGTTCCGAAACAGAAACCGAAACCTTCACTA
chr5:1-31903143:2020290-2020335	TGAACAGAAATTCTCGATTCTTGGTGGATGGGAAGGATACCGATG
chr5:1-31903143:2020620-2020665	ATTATTATTGGCAGGCTAAAAGAAAAGTATCATGGAACGGAATAT
chr5:1-31903143:2021010-2021055	AACAACTATATATCAACTCCTCATTTACAACCGCTAACACCTAAT
chr5:1-31903143:2021340-2021387	taactcctcaatcatcaagattaactcaaatatttactaaattgatt
chr5:1-31903143:2021670-2021715	GATGTTTTTTTCTCTTTGATAATATCTACTTTGGGTGGGAATCAT
chr5:1-31903143:2021990-2022037	ttttctatttaatttatatcttttgaacaattttcaaagtttcaagt
chr5:1-31903143:2022300-2022347	cgtgtcattaaattatatgattattaaagaacaaagtagattgaaaa
chr5:1-31903143:2022600-2022647	aatcatgcaaaggtaaagccaaaataagaacagttatttaaaataaa
chr5:1-31903143:2022930-2022977	tcttaatctatttcactttacttttgtctttttacaactaaagtttt
chr5:1-31903143:2023560-2023607	cttacttaaaaaaacatcaattcaacgtgacaatcatatgtatatat
chr5:1-31903143:2023890-2023937	TAAAACCTCCGTTCCCTATATTTTTTTCAACCAATTGTATATATAGT
chr5:1-31903143:2024190-2024235	AAATTTCTTATCCTTTTACGTAGATGAAGTTAACTTGTATGGTGC
chr5:1-31903143:2024520-2024567	ttttaattttatttatgtatgtaaagaaaaggcaaaaaattgatcgt
chr5:1-31903143:2024850-2024895	TTCTCAAAAGTCCAAACAAATAACCTAGAGGTTCTCTTTTTGACT
chr5:1-31903143:2025180-2025227	aataataattaacagtttttaaaaagtcaaaatatattgctacataa
chr5:1-31903143:2025480-2025527	tgattttgatagaattttgtattaaatgtgttttatttggaaaagtt
chr5:1-31903143:2025790-2025837	atttaactactatgtatttgttagaccttatatacttttcaaagaaa
chr5:1-31903143:2026110-2026155	TTCTTCCTTATTTGGCATTTCAAATTAAGCTGGATTGAATTTAAA
chr5:1-31903143:2026440-2026485	TTGTGTAAAGTTCAATACCCTCCAAATTAGAATCATGACATGGGA
chr5:1-31903143:2026760-2026807	aataggagatattgttcttttataaatattatatgaaaaaaataagt
chr5:1-31903143:2027080-2027125	TCATAATTAAAGGGGATGCATGGATATGAGTGGGTAGAACCCCAC
chr5:1-31903143:2027390-2027435	AGGCCCATAAAGTTTTTGGGAAAGAAGACGGAATCTTCTGTCCTA
chr5:1-31903143:2027690-2027735	GAAAGGTGGGTTTCCATGAATAAGGACTGAATCTTATTGTGTACC
chr5:1-31903143:2028020-2028065	AGGTAAGTCCTTTTGTTTTTCGCTAAAATTACACAGCTTTTGATA
chr5:1-31903143:2028340-2028385	ATTCATTTATTTCAAAAGAGTAAACAAGGAGACAAACCTGGGAAC
chr5:1-31903143:2028670-2028715	GCCTGGTGGGATGAGAATTTTATGCAAAAATCCATCTGCCTGCAA
chr5:1-31903143:2029030-2029077	ggctatataatatacaaacaaattatttattcactctaagagaatgt
chr5:1-31903143:2029350-2029395	TGTCTCTGCTGAAATTCTGTCATTCCTGCGGGAGAATAGAATAAG
chr5:1-31903143:2029650-2029696	ATTTTAACGACATATACATTATAAGCACGAACATGAGAAAGATTGC
chr5:1-31903143:2029950-2029995	CCACTGCCTTTTCTGAAATTCTACTAGCTAGAGTTTCAATGGCGT
chr5:1-31903143:2030270-2030315	GACTTGTTACTTTCCTTAATAGCTTCAGTTCCATCACAAGCTGAC
chr5:1-31903143:2030570-2030615	ATAATCAAAGCAATGGTTGTTACCAGGTCATTTCTTTCCATGTTT
chr5:1-31903143:2030870-2030915	TTATTAGCAGACGCAAGTTTTTCATCTAATTGAATTTTCTGCAGT
chr5:1-31903143:2031220-2031264	CTTGGACCGCTGCTTAAGTTCCCTATCCAAGTGCTCTATGTGCG
chr5:1-31903143:2031540-2031585	CCTCATCATCCTCAGATTCACACTTCGAGATGGAATTATAGAACT
chr5:1-31903143:2031870-2031915	CTTTCAAGATGACAATTTCTTTTGACAAATCCTGACCCCTTTTAC
chr5:1-31903143:2032190-2032235	TGTGATGATAAGGTAACAAGTTGAAGATGATTATTGTTTCTCGCA
chr5:1-31903143:2032550-2032595	AAGTTGGAAATGGAGCCTTACTTCCGTGCAATTGTTTTTAGTGCT
chr5:1-31903143:2032850-2032897	aaaaaattagtaaatactggatgatgaattttcagtattcaatacag
chr5:1-31903143:2033190-2033235	TAGACACATACCATCGATACGAGGAAATAATAGATTTTCTCATTG
chr5:1-31903143:2033490-2033535	AACAAAAAAACTAAAAAGTTTCACGGGCATAGATGAATTGATCCG
chr5:1-31903143:2033790-2033835	AACTTGAATTCCGCCTTAACCTTATTCTTCTCACTCCTCCATCTC
chr5:1-31903143:2034160-2034207	aaagaaaaaaagaaaaaggagaagcttccgagtattatatttctatt
chr5:1-31903143:2034460-2034507	aatggaaaatattatgaaacataaaattaaaaataacccacaaccaa
chr5:1-31903143:2034760-2034807	caatttttggttaataaaagaggaagtcgtaaataatattaaaacga
chr5:1-31903143:2035060-2035107	ttggttgtttaatatagtttttttttcttttttacttaagccaatta
chr5:1-31903143:2035370-2035415	GAGGCTACTTTCATTTCCTTGTCCCATGCGCAACCATATTTTTCT
chr5:1-31903143:2035700-2035745	GGTGTTGGGTCCTAATTATTATTCAAAGTGACTGCATATTATTTA
chr5:1-31903143:2036010-2036055	CGTAAGGGGCCGATTTCCCAACGGTCGTATAATGAAATGAAATGA
chr5:1-31903143:2036350-2036397	ttaatagttatatttgatatcagttgatatttctctaatttcctaca
chr5:1-31903143:2036660-2036707	tattggtttatgaaaatagtattcaattttacaagcaatctaatacc
chr5:1-31903143:2036970-2037017	aattgtgtagacttatataaacttcttagcacaaaattgatgtaacc
chr5:1-31903143:2037270-2037317	tttttcaactattaattataatacaattcaaatatttacttcttaat
chr5:1-31903143:2037600-2037645	GAGGAGGGATTTTTAGTTTAAAGACGAGTCATGAGAGGAGCGTGA
chr5:1-31903143:2037940-2037987	tttcttaggaaacaaaattattgagaaaagatttagaaaaatatatg
chr5:1-31903143:2038250-2038295	ATTTACTTCCAATGAGATTTCCCTACACCAAATTTTACAAAAATT
chr5:1-31903143:2038580-2038627	gattcaacatggtgagtctaatttatatgaacttcattttgttttaa
chr5:1-31903143:2038920-2038965	GTCTATCTATGACGTCTATCTACGATGGATTGCGGTAGACACAAG
chr5:1-31903143:2039270-2039317	tatatatatgaaagtacactaaattaaatgaaaggccatgatttaac
chr5:1-31903143:2039600-2039645	CCACCTCCATCTATACATCCAAGGTTTTGGAAGCTTTTGTCTCAC
chr5:1-31903143:2039900-2039947	tatatatatgcatgttattaacttccaagcatacattacataaaatt
chr5:1-31903143:2040200-2040247	gtgcttttttttcttccaaagagactgtagaaactatttattaatct
chr5:1-31903143:2040550-2040597	tttatttaagaaagtttttgtaatcttctagtatagtcattaaaatt
chr5:1-31903143:2040870-2040915	TACAGTTTATTCAAATGGGTCCTGTTTTAATTATTGGAGAAGAGA
chr5:1-31903143:2041200-2041245	TTTAAAAACCATCTAAAATCACTTCAATTCCGAAACTTTCTTTCA
chr5:1-31903143:2041530-2041577	acaattaataaatagattccaaatctacttaagtaggtctagacaga
chr5:1-31903143:2041840-2041887	tatattaaatacaaatgaacaaaaactatgtaaattagattagttta
chr5:1-31903143:2042190-2042237	aaaattttaaattctattaatatttaagattgacgggcttttatttg
chr5:1-31903143:2042490-2042535	AGTGCTCAAGGATCAATTTACACAAATGGCCCGAAGAAGCCCAAT
chr5:1-31903143:2042830-2042877	ttagtcattgtagcaatttgataaaaataagttaataattactatcc
chr5:1-31903143:2043170-2043215	CCGGAATAATCCAGTTTTTGCGGGAGCTTCTTTTTCCTTGTCGGA
chr5:1-31903143:2043790-2043837	tattaacaaatactattgttacaaatacaataaattgattagcgtga
chr5:1-31903143:2044130-2044177	tttgtacgtcggaaaaacttgtttgtaatattttttaatatattgtt
chr5:1-31903143:2044430-2044477	agtgaaaatgacctaaagttatttttaatggtaggaataataataaa
chr5:1-31903143:2044730-2044777	aaaactcactccatcatatcaatatttagagatatattgttttatgt
chr5:1-31903143:2045040-2045087	aactttggtttataattattataacctagaaaattttatttaaatgc
chr5:1-31903143:2045390-2045437	ttttgtgggcattttttgaaaatattattaaccattttattctcaaa
chr5:1-31903143:2045720-2045765	CCCAACTTTCTTTTCGACCATGACTTCTAAAGCCAACGAGCTCAT
chr5:1-31903143:2046060-2046106	GGAAGGATTATGAAAAAGTAAGTAAGTATAATTTTATGAGGACCCA
chr5:1-31903143:2046450-2046495	TTTTCTTGGGAAAATCTTTACTTTCCCGGAAATATAGTTTGCAAG
chr5:1-31903143:2046830-2046875	TTTGTTTGTTTCCATGTGAAAGAAGCAAAATAATAAAGTTCATCT
chr5:1-31903143:2047160-2047205	TATATTTACAGCTTTATTGCCTTTTCTCTCTCCCTCAAATTTATT
chr5:1-31903143:2047500-2047545	CATGATGCATCAATTTTCAAATTTCCTAAGAGAATGAATTTGGAA
chr5:1-31903143:2047820-2047865	AAGGACAGAGGTAAGAGAGTAAAAAAAAACACCGTTCTCTTTTGA
chr5:1-31903143:2048150-2048196	CTCATGTACTTTTAAAAGTTAACGTTTTATCATTGGAGAAGAAGTT
chr5:1-31903143:2048490-2048535	GCAACTGATGAAGATAGAGGTAAATTGGCTTTTGATCATGTATAG
chr5:1-31903143:2048800-2048845	CTTCAGTGGTTGAAATGCTGAGGGGTTATAAAAACAGATTCCTAT
chr5:1-31903143:2049100-2049145	TACCATTCGATAAAAGAGGGGGATTATACAGCAACTAAATGAGGT
chr5:1-31903143:2049400-2049445	GTAGACCAAGCGCAACCGGTATTCACTAACCTTTAGATCGATTTC
chr5:1-31903143:2049710-2049755	ATGGAAGAATAAGGTTATTAGTTATTTACTTGCACGAATCACAAT
chr5:1-31903143:2050040-2050085	TTCAGTTTAAACATAGCAAAAAAACTATGAACTTGGAAGTTACAC
chr5:1-31903143:2050380-2050425	TTTCTCTCTTAGTAACAGGTAAAATTGTACTCACCTGTTTTAGAA
chr5:1-31903143:2050680-2050725	AGCCAGCAACATCATGTCCCGATCCATTATTTGTAACAATAAACC
chr5:1-31903143:2051010-2051057	tataatgtaattatcatctcatggtgttttattataattagaggatg
chr5:1-31903143:2051310-2051355	AAAGAAATTATTGTGGCCATCATGCTGGTTCCTACTTTTACTCAT
chr5:1-31903143:2051610-2051655	AGGATACAATCCACAGCAATATCGAATTGTTCTTAAGGGCACCCA
chr5:1-31903143:2051940-2051985	GATGCTTATAGCCCTGCTCCAACAACTCATTCCCATGGTTATTTT
chr5:1-31903143:2052270-2052315	ATAGGCTGCAAGCAACGAACTTTCTTTCTTGAAGGCATATGAAGG
chr5:1-31903143:2052600-2052645	AATTATTAGGTATGCACAAATAAACTCAAAAGAATTACAGCTCCT
chr5:1-31903143:2052900-2052947	TACTACGAAAACATTTAATTTCACAGACAAATCCATAAACAAAAACA
chr5:1-31903143:2053220-2053265	AACCATTTACACGACACTAAAACAAAATCCAAAGACATAGGAGCA
chr5:1-31903143:2053550-2053595	GAAGAGAAGTGTAAAAGGGAAGAATGGAGTTTCTTCAGGGGTTAG
chr5:1-31903143:2053860-2053905	TTGATTGACCAATGTTTTCGCCTATAAAACAGCATTCAAGGTGGA
chr5:1-31903143:2054160-2054206	ATTTCGTTAGTAAAAACTTTTTTCCTCCAGTTTCATACAACTAATG
chr5:1-31903143:2054460-2054507	tttagtgaaacatttacaataatacggtagatcaaacatctacattt
chr5:1-31903143:2054760-2054807	attacaaatactaaatcagtgtaaatcaaatattaaagtctatatta
chr5:1-31903143:2055070-2055117	acctcacatttcatatcaaatttcaataatgtttttttaatcaaaat
chr5:1-31903143:2055390-2055435	GTAATTAATATTTTCACCAATACAGATTATGAAGCCCTCAGATGT
chr5:1-31903143:2055710-2055757	aaaaaaaaaaggataggcttttcttctcactattaaacaaattgaag
chr5:1-31903143:2056030-2056075	TCGGTGAGGTGGTTAGGTCAGATGGCCCCTAAAATTGTAGAAGTA
chr5:1-31903143:2056330-2056375	CCTTTGTACAATTGACTTTCAATCCCAAGCTTCATCAGAATTTTA
chr5:1-31903143:2056630-2056675	TTTCCCTTTTCATTTAGGTTTCAAATGTTAATCCTCGTGATCAAC
chr5:1-31903143:2056930-2056975	TATCAATCAAAGAAACAAATGCTATGAAGCAAAATTTATTTCCGA
chr5:1-31903143:2057240-2057287	tgataaaattcaacatgcgatcatatataaattacgtccatcaaatt
chr5:1-31903143:2057540-2057585	AACTTTTGCCTCAACAACCTACAAAAGAAAGATATGGAAACAGAA
chr5:1-31903143:2057850-2057895	GAAAATACCTGACCAATTTTAAAATATGATGCAGGGTTCAAATTA
chr5:1-31903143:2058160-2058205	TACTTACCTCGACAAAGATACCAAAATAAGCAATCTTCTTAATGC
chr5:1-31903143:2058480-2058525	TAAGTTGGTGGCAAGAAATTTCAACTGCATAATTAAGGAATGTTG
chr5:1-31903143:2058780-2058825	AATAGTTGGATTTTCTGAAATGAGTGAGGCTTCTATACCTGGCCA
chr5:1-31903143:2059090-2059135	ATCCTACTAGGGAACCAAATGATACCTTCACGAATCAAAGCAAGA
chr5:1-31903143:2059410-2059455	CAGAGAAGTTCTCTGTCTCAAAAGCACCATTGACGTCTGTTTCAG
chr5:1-31903143:2059730-2059775	TTCAGATGACCAAATACAAAATTGCATTTTCATAGTTTTAACACA
chr5:1-31903143:2060040-2060085	CTGGCTTTTTAGAAAGAGTAAAATCATCAATTCGGTCACTTGTTG
chr5:1-31903143:2060340-2060385	CCCTACCCTTAGGACTAACTGGTACCTTTCCAACAGCTTGACTTG
chr5:1-31903143:2060660-2060705	TCAAGCCATGTGCATAAGTATGTTGTAACAAGCTGCTAAAACATT
chr5:1-31903143:2060960-2061005	TCAATATTAATTGAGGAGAAAATGGAGTTTGAACACTAGACTTCC
chr5:1-31903143:2061260-2061305	CGCAAGAGACCTTAGCCAATGTTAATTTGGGGTCTTCCCCAATCA
chr5:1-31903143:2061600-2061645	ATTGAGCTATGGAGCATTTCTGAAACCGTGGGAGTATGAAGAAGA
chr5:1-31903143:2061920-2061965	GGACTTGTATTGATTTGGCCCAAAGTACATTAAGACGCAAAATTA
chr5:1-31903143:2062260-2062305	TGAACAGGAGAAGCAGCTCTACCAGGCTCGAATTCGTTCCGATAT
chr5:1-31903143:2062600-2062645	TCTCATTACATGGGATTGAATGGCGATAATGTGAAGGGTAGGAGC
chr5:1-31903143:2062920-2062965	TTGGAAAGGTTTGAAAACTGGGAGTAGTGCTTCCTTGGGGAAGTG
chr5:1-31903143:2063240-2063285	CAAAGCACTTTCTTTTTCTGGATATGTTCGAATGACTCGAGTACA
chr5:1-31903143:2063850-2063895	TTTTAGAATTTTGCATCTTGTATGGGCGGTCATTGTGATTTGAAG
chr5:1-31903143:2064160-2064205	CATTGAAGCAGTTCTGAAGGCTGCATGTAGCAGCAGTAATCAAAG
chr5:1-31903143:2064500-2064545	CACTTTTGTGACTGTAATATACGTTTATTCTTCTCATTTCCCTTC
chr5:1-31903143:2064810-2064855	TTTAAAACTCTCCATAAAGCTTGGTTGTGATTATGGAATTGCAGG
chr5:1-31903143:2065140-2065185	CTCTTGAAGGAACATATCTCGTGCACTCCTGATTACAAGGTTGAT
chr5:1-31903143:2065470-2065515	TTACCCCGATGTTACCTTGGTCTTACAGGTACAAATGCAAATGAA
chr5:1-31903143:2065790-2065835	TACCATCTGACAGGGAGCAATATATACATCGTCTTGGAAGAACAG
chr5:1-31903143:2066090-2066135	ATTGAAATGTAAAATGAAGCCTTATATGCACAGTGTTGGAACTAT
chr5:1-31903143:2066430-2066475	ATATACCCGGCATAAGAGTTCGGAAGTAGTTTTCACCTGGTACGA
chr5:1-31903143:2066760-2066805	AAATCACTACAATTTAATCCAATTGCTGCTTTCTGTATATTACAC
chr5:1-31903143:2067060-2067107	TGGTAAAGAGATCAATCTCTACAATTCTACAACTTTGATGATAATTC
chr5:1-31903143:2067360-2067405	AAATATCAATGTGTTTAGTTGTAATTAAGATGCTCAAGACCACCT
chr5:1-31903143:2067670-2067717	tattttttattaaagtttggtgtaatacattattgagatcgatttga
chr5:1-31903143:2067970-2068015	AAGTCAATTTGATTTCCACACTCACTCGAGTAATTAAATACAATT
chr5:1-31903143:2068300-2068345	AAGTAACATATGGACCGATGTTTTGAGCTTAGATATGAAAAGATG
chr5:1-31903143:2068630-2068677	ctcttttttcttttcctaattttcaaacaaaactgccttatataata
chr5:1-31903143:2068960-2069006	AATCTTTTATCTTCAAATAGTCTTTTCATTTTGACTCTTCTCACCT
chr5:1-31903143:2069260-2069305	AAAGGATTTTTAGTCAAATGTTGGAAAACGACGCAGTTTCAAATG
chr5:1-31903143:2069610-2069657	ataataaaaaaagattaaatttaattaaaaacttatcgagtttacta
chr5:1-31903143:2069940-2069985	TTTCTAAAGAAAAAAAAAGTTTTGTTTTAGTTTGAGGAGCCACGT
chr5:1-31903143:2070260-2070307	attctcattctaatttctaccctatagcaaataaataaatgaaacga
chr5:1-31903143:2070570-2070615	CAATAGATTATGACCATTGAGTTGAATCAAGTTGATCACTCACTT
chr5:1-31903143:2070870-2070917	gtcattgaaaatatgtgtatctatttttgttttaaaatgtaaataaa
chr5:1-31903143:2071170-2071217	attttgaatatactaattataatgttctaaagtttccatttataaac
chr5:1-31903143:2071490-2071536	GTTAGTTTAATTCAAAGTGTTGAGTTATGTATCCTGCAAGATAAAA
chr5:1-31903143:2071790-2071835	CAAGAAATTCTAACGTCAATACAAGCATAAGTTAGAGTTATGACA
chr5:1-31903143:2072130-2072175	AATTAGAAACACCTCTCTCAAATAAAAATGGCTTCTCAAAACTCC
chr5:1-31903143:2072450-2072495	AAGGGAAAAATTATTCAATGTGAAGGTCTCTCGTAACAATTCTTC
chr5:1-31903143:2072790-2072835	GAGATGGTGGGTTCAATTTCCACAGTGCTTTTGAAATTTTGAGTC
chr5:1-31903143:2073130-2073177	tattgtttataaattattaaatatataactatttataattcttttgt
chr5:1-31903143:2073440-2073487	tttagtttatgaaaaaaaaatcaaacttcaacttatttggtttgtaa
chr5:1-31903143:2073770-2073817	cactattaagttaaaaaacgacttatcaaatttgaatgaactgaaag
chr5:1-31903143:2074090-2074135	ACCGACTTGCCTTTATTTAATAGTGGCAATGAAGAAAAAGTTGTT
chr5:1-31903143:2074390-2074435	ATCGTATGGTGCATCTCAAACTCATTCTAATCATACACCCTAGTA
chr5:1-31903143:2074720-2074765	GCTACACATGAAGAAAAATGTAGGCTTGTCACCAAATTTAGAGAT
chr5:1-31903143:2075030-2075075	ACTCAACTTCAACAATCTAAATACCACAACTTACCCCATTTTATG
chr5:1-31903143:2075360-2075405	TTTACTCGCAAAAAACTTTGATATCTATCCTGCTAAGATATGTTT
chr5:1-31903143:2075700-2075745	GAAAAACTTTAATGACCCTTCTCACCAAAAATGTTTCTGAGGAGA
chr5:1-31903143:2076030-2076075	GGTTTAAGCGGTGGTGCGATGCTGAGGGGAAAACGAAAGAAGATC
chr5:1-31903143:2076360-2076403	cgcgaggcgaagtgtgcagtggatcgccgaattttgacaagtg
chr5:1-31903143:2076680-2076727	tttaacattacatcattgactgtgtaataattaatacattcaatgta
chr5:1-31903143:2076990-2077035	TATTAAAAGGGGTAAAATTTTGAAATCACAGAATGAAGCAAAAAC
chr5:1-31903143:2077360-2077405	CCAACCCTCGAAACTCAAATTACACACCCATCTACTAAAACACTG
chr5:1-31903143:2077740-2077785	CTGGACTGTGCAGTATAAAGTTCAGAAGACGGGCCGGAAAATTAG
chr5:1-31903143:2078050-2078095	GGTATGTTGGCATTCTACGAGTCTTCCGAAAGAAATAGTTTGTTC
chr5:1-31903143:2078360-2078405	GCCACACCTTTGAGCGACTAAGGTCGTATAGGCGAAGTTACTCAT
chr5:1-31903143:2078700-2078745	TGAGTTCCTCGAATCTCAAGTAACCAGTCTCCTAGTATGAACACT
chr5:1-31903143:2079010-2079055	TATATTTTTAGGAATTGAATGATGAAGGAAGGATCGGGTAATCTT
chr5:1-31903143:2079310-2079355	TATTTTTTCACTTGTTCAGTCCTGTAAGCACCGGTGGCATGATAG
chr5:1-31903143:2079610-2079657	tactacaaatttattcacattacaaaatcttacttctcacagttttt
chr5:1-31903143:2079920-2079965	AACTCAGTCAGGAAATAGTCCACTGCAAGTGAGTTTGACTCCCTA
chr5:1-31903143:2310050-2310095	CCACTGATATTTTACCAAAAACAACACCTTCCTTCAAACCCATTT
chr5:1-31903143:2310370-2310415	TCTCTGAACCCATGTGCTGAGAGAATTGTAATCATCCGGCAAAAT
chr5:1-31903143:2310670-2310713	TTGGCGAAGGAGATTTCGCCGTCGATTTGCTCTGTTCTGAGAC
chr5:1-31903143:2311010-2311055	CTCGTCGACGGTGAGAATTTGAGAATGTAATGTTTGTTCAGATTT
chr5:1-31903143:2311320-2311365	ATCCATCATTGAAGTATTTGAGTCTATTAGTGTGATTTAAGATGG
chr5:1-31903143:2311660-2311707	tctctcaaccatatttcataaaagaatgtaattattatttcttcttt
chr5:1-31903143:2311970-2312015	AAAACAACTATAAATGTAACAAAGTATACGAGTAAACAGAGTCCC
chr5:1-31903143:2312300-2312345	CAAAACAAAGGCTTTCATTCAAAATTATTCAACGTTGCGTTTCCT
chr5:1-31903143:2312640-2312687	gagcacgatgaaacttatatttttaattttttttaataaaaatagac
chr5:1-31903143:2313000-2313047	atttgtggttatttgtgctattataatcttttaacttaccaatatgt
chr5:1-31903143:2313330-2313377	taagaatggatgatttaaattactgtataattggaattcaaatatag
chr5:1-31903143:2313990-2314035	AACTTGCCAATTTGAAGGAAGAACATTCCATAGAGTAAGTGTTTC
chr5:1-31903143:2314330-2314375	GAACGTGGATTTAAGAGTTTAAATAAAATAGGCAGTTGCAAGTAT
chr5:1-31903143:2314640-2314687	ttattagtcatagactatattactaatgagagtctatcaataagata
chr5:1-31903143:2314960-2315007	atgtcatggatataatatcttaatctagttgctagttatctcacaag
chr5:1-31903143:2315340-2315385	CGTAGCCGTTGTTGAATAGCGTCGAGCTTAAAGCCACAGTATCAG
chr5:1-31903143:2315640-2315685	GGCCAAAACCAATGCCACCATGAAGAGATTGAAGCTTAAAGAAGA
chr5:1-31903143:2315960-2316005	CTGATTTTTGCATTTCCTTTTTAATCAAAGAAGTGAGAGAAACTG
chr5:1-31903143:2316270-2316317	gctaccatggttaaattaatgatatcagttttagttactaatttcac
chr5:1-31903143:2316570-2316615	CATTTACCTCCTAAAAGTTTTAATTTGGCCAATTTAAGTCGTCAA
chr5:1-31903143:2316900-2316947	aaggtcacatagaagtcacatatttataatttatttttagtaaaacg
chr5:1-31903143:2317230-2317277	ttgccctagcaaaatttatatcttcaagacatttgattttttttatt
chr5:1-31903143:2317550-2317595	GGAGCCTATGTTTTGTGACTGTGTCTAAAACAACTTAAATTCCTA
chr5:1-31903143:2318080-2318125	TCTTCAAGTTGCAGGGTAGTTTTATTTTGTCAAAAGCTTTACCCA
chr5:1-31903143:2318420-2318465	GAGAGCTATGTAGGTTTTCCTGACAGCTTTGTTGATGATGCCATT
chr5:1-31903143:2318720-2318767	tttttaaatttacaattaatgggctacggagtaaattttcatatttt
[truncated: 25,392 more rows]
